# Supplementary material for: Local and systemic gene expression responses of Atlantic salmon (Salmo salar L.) to infection with the salmon louse (Lepeophtheirus salmonis)
Source: BMC Genomics. 2008 Oct 23;9:498. doi: 10.1186/1471-2164-9-498 (PMC2582245; doi:10.1186/1471-2164-9-498)
Supplement: Additional file 1 — Complete results of microarray analyses. Data are log (Expression ratios) and p-values of differential expression (t test). [file 1471-2164-9-498-S1.xls]

## Sheet: Additional
		Log-Expression ratios											p-values
QueryID	MathctName	HK3dpi	HK22dpi	HK33dpi	L3dpi	L22dpi	L33dpi	Sk22dpi	Sk33dpi	Sp3dpi	Sp22dpi	Sp33dpi	HK3dpi	HK22dpi	HK33dpi	L3dpi	L22dpi	L33dpi	Sk22dpi	Sk33dpi	Sp3dpi	Sp22dpi	Sp33dpi
CA341791	T-complex protein 1, subunit 2	0.036991	-0.477036	0.0763857	0.0489532	-0.666093	0.181133	1.10215	1.29695	0.844591	0.378267	0.060721	0.784791	0.00301226	0.383792	0.82946	0.0466487	0.749346	0.000200489	6.80346e-06	0.194666	0.00443487	0.514125
CA341808	Tax1 binding protein 1	0.945569	0.647779	-0.505991	-0.301185	0.476654	-0.100399	-0.378548	0.00837332	-0.550778	0.0615554	0.198234	0.0172553	0.250563	0.386841	0.0272676	0.0114098	0.627017	0.544487	0.871516	0.239014	0.370653	0.0461597
CA341814	Transposase-54	0.556155	0.242694	0.0855801	0.337517	-0.185435	-0.444703	-1.27773	-0.0851075	0.197917	-0.0460493	0.270075	0.0799031	0.35383	0.755885	0.123434	0.572534	0.0100875	0.0458698	0.602372	0.570763	0.796686	0.0683558
CA341823	Superoxide dismutase [Cu-Zn] extracellular	0.176638	0.165861	0.308443	-0.156632	0.230119	-0.787378	-0.269113	-0.278618	-0.266464	-0.237649	0.481021	0.459074	0.310019	0.0283953	0.344003	0.461593	0.0472144	0.403819	0.0379899	0.302567	0.383038	0.0128211
CA341859	Nuclear factor kappa-B, subunit 1	0.206924	-0.228771	1.33435	-0.0939989	0.129859	0.417512	-0.155816	-2.10875	0.25139	0.469749	0.106521	0.468023	0.195542	0.273486	0.296978	0.198293	0.000952315	1	0.0169082	0.0266103	0.00788393	0.43945
CA341875	Tumor necrosis factor ligand superfamily member 13B	0.281743	0.421323	-0.0359116	0.470831	-0.504943	-0.0423034	-0.166655	0.0138522	-0.198878	0.626527	0.0637877	0.132451	0.193393	0.898857	0.628965	0.333519	0.925306	0.593263	0.935483	0.527088	0.0438418	0.604492
CA341973	Toll-like receptor 1-1	-1.0513	-0.0911345	0.141247	-0.501194	0.073734	0.386671	0.0989271	0.0665361	-0.127563	0.174288	-0.0932932	0.353157	0.440485	0.0898993	0.692664	0.859502	0.209913	0.378639	0.280323	0.0216614	0.431278	0.313264
CA342060	UDP-glucuronosyltransferase 2B15	-0.297681	-0.559086	-0.519611	-0.307389	-1.35559	-0.304732	-0.353736	-0.178904	-0.138283	-0.779936	0.0633293	0.217623	0.442505	0.341983	0.000874264	0.393775	0.115364	0.048493	0.467824	0.0410216	0.135153	0.370155
CA342145	RNA binding motif protein 4	-0.0734534	-0.482579	-0.254811	0.219308	0.0508795	0.905421	0.346071	0.327449	0.25454	-0.219366	-0.678847	0.250384	0.013429	0.0215359	0.0685058	0.577202	5.15222e-05	0.0862108	0.00932353	0.0322935	0.030128	1.58935e-06
CA342204	TNF receptor associated factor 3	0.0505119	0.122964	0.00613628	0.0529164	-0.241485	0.23879	0.154669	-0.628672	-0.052754	0.702993	0.581657	0.469735	0.141876	0.948688	0.35022	0.176602	1	0.154527	1	0.258852	0.280217	0.558019
CA342225	CARBONYL reductase	-0.112374	0.145721	0.00495103	-0.399166	-0.774432	0.31545	0.00929278	-0.00746733	0.0249438	0.173514	0.287043	0.0672805	0.302467	0.92779	0.383515	0.000154982	0.00687151	0.889677	0.891304	0.60784	0.118483	0.237332
CA342227	Protein tyrosine kinase 2 beta	0.156227	0.290027	0.246832	0.156963	-0.564011	0.382344	-0.321083	-0.530898	-0.0137831	0.0695737	-0.0156001	0.209855	0.169951	0.198119	0.712175	0.00940278	0.0121652	0.183686	0.408734	0.980603	0.503832	0.875083
CA342228	15 kDa selenoprotein	0.0252475	-0.171585	0.57593	-0.531758	0.345394	0.211872	0.231697	0.311231	-0.0485831	-0.262311	-0.181112	0.821104	0.0466937	0.0278188	0.166311	0.00367668	0.134921	0.249602	0.21507	0.748159	0.0799673	0.0735592
CA342311	Tyrosine-protein kinase ZAP-70	0.518468	-0.42306	-0.722707	0.39581	-0.100255	-0.170918	0.0934273	-0.00172699	0.71916	0.0385753	-0.397715	0.000738276	0.195491	0.264841	0.591433	0.251728	0.575388	0.935971	1	0.190793	0.796793	0.00233618
CA342430	Ig kappa chain V-III region VG Omy 9391	0.870288	-1.28752	-0.418911	0.0660002	0.529097	-0.0383313	0.0464457	-0.0767232	0.494033	0.0601952	0.732718	4.56647e-07	6.27254e-07	0.00549013	0.332508	0.171986	0.679339	0.910052	0.672916	0.0003914	0.385594	8.69342e-08
CA342454	Transcription factor-like protein MRG15	0.0583298	-0.74595	0.116432	0.0177198	0.0673359	0.355603	-0.0292431	-0.00365424	-0.0145108	-0.045711	0.440075	0.737632	0.0307861	0.553444	0.457135	0.417582	0.132059	0.673054	0.943666	0.745482	0.602571	0.0558054
CA342573	Tumor necrosis factor receptor superfamily member 11B	-0.0230081	-0.339819	0.0439813	-0.0900302	0.0344114	-0.121306	-0.0153456	0.0552454	-0.477398	-1.48675	0.187863	0.763025	0.0066367	0.588988	0.109219	0.73674	0.223884	0.855375	0.40506	0.0200929	2.76641e-05	0.108813
CA342636	Immunoglobulin-binding protein 1	0.251967	0.36446	-0.460214	0.68832	0.175813	0.129404	-0.0502208	0.159191	0.218377	0.376243	0.173543	0.31795	0.340782	0.18559	0.0137473	0.286317	0.654002	0.79305	0.583699	1	0.0147029	0.0549997
CA342656	Reverse transcriptase-like-1	0.497541	0.802897	-0.122878	1.01513	0.0786326	0.162349	-0.578331	0.20989	0.258529	0.481171	0.304665	9.55019e-08	2.45608e-08	0.11515	1.18411e-10	0.355434	0.209312	3.35803e-05	0.0367067	0.000327007	0.00103371	0.0108387
CA342668	Leukemia virus receptor 1-1	1.64742	0.14345	0.221661	0.000192264	-0.923397	0.441856	0.252356	0.371179	-0.0211877	0.20009	-0.0524202	0.0113678	0.485851	1	0.999081	1	0.0535711	0.0406129	0.127935	0.668591	0.103729	0.539028
CA342675	Heme oxygenase-1	-0.171479	-0.0816547	0.0489786	0.0975795	-0.0667202	-0.0527415	-0.0684968	0.231596	-0.813454	-0.887124	0.0174555	0.208704	0.163242	0.440784	0.244915	0.643047	0.550871	0.426039	0.102172	0.00632406	4.39696e-06	0.786863
CA342691	Lanosterol synthase	-0.15013	-0.266851	1.17155	0.210216	0.328694	-0.370545	-0.764083	-1.46947	0.017796	-0.151655	-0.0292326	0.0423326	0.736654	0.126255	0.621734	0.0196364	0.0596857	0.113604	0.0288871	0.740203	0.0354062	0.884438
CA342706	Chemokine 5a receptor-like	0.0694644	0.665904	0.0546621	0.000311417	0.00445088	-0.266816	0.823596	0.278985	-0.036327	0.579517	0.586833	0.667778	1	0.585662	0.993859	0.964122	0.00182921	0.158258	0.00194381	0.478689	0.000144163	0.000484217
CA342707	Unknown-272	0.571187	0.669097	-0.128974	0.742661	0.192528	0.30781	-0.552179	0.186901	0.323063	0.254818	0.240084	1.42811e-08	1.21181e-05	0.188552	2.28528e-08	0.0422725	0.0835611	0.0004813	0.294645	0.00200994	0.000583058	0.0056967
CA342720	Copper transport protein ATOX1	-0.312677	-0.0317163	-0.437054	-0.14255	0.111222	-2.19424	0.943279	-0.0754546	0.0514812	-0.0295111	0.0192718	0.35434	0.81921	0.211258	0.0828828	0.595982	1	0.0552054	0.12242	0.698642	0.804147	0.799652
CA342760	47 kDa heat shock protein-2	0.0289981	0.0343192	-0.0904972	0.0554579	-0.0834298	-0.234318	0.0909721	0.194795	-0.096761	0.133332	0.11225	0.677203	0.509894	0.147815	0.309103	0.505617	0.0191034	0.476258	0.0811588	0.0764689	0.298369	0.173822
CA342769	Matrix metalloproteinase 9-1	-0.631753	0.485922	0.615333	0.0247456	-0.00496918	-0.159525	1.1897	2.07026	-0.254062	0.662755	1.7504	2.02426e-08	2.85433e-07	5.17139e-05	0.781884	0.960766	0.0160307	3.70917e-05	0.00233903	0.121212	1.34182e-05	1.07526e-07
CA342838	Putative ST2L protein	0.660692	0.806884	0.486047	-0.200581	-0.124066	-0.152807	0.135191	0.0290472	0.124731	0.331236	0.199056	0.279698	0.0360618	0.122306	0.299001	0.335099	0.00806993	0.15323	0.502759	0.0997946	0.246942	0.134042
CA343103	Inter-alpha-trypsin inhibitor heavy chain H1	0.0598483	0.00328651	-0.0299989	0.362772	-0.274464	0.0712658	-0.0442862	-0.0467893	0.0430134	-0.0886897	0.348962	0.239924	0.907689	0.595375	0.000110348	0.0125897	0.667111	0.524798	0.310166	0.40834	0.312921	0.00699666
CA343143	NF-kappaB inhibitor alpha-1	0.172527	-0.175811	-0.467493	-0.171142	0.222906	0.170465	0.168084	-0.13068	-1.06119	-0.328821	-0.103242	0.0723933	0.241449	0.143887	0.185102	0.399259	0.0810792	0.150784	0.704679	0.212156	0.283059	0.51246
CA343201	Ig gamma-2 chain C region Omy 15640	0.45431	0.234832	-0.355334	0.000707655	0.263315	0.281231	-1.05578	-0.383214	0.806204	-0.255032	0.182657	0.0208622	0.00273169	0.477593	0.98589	0.125076	0.541195	0.0149966	0.218844	0.287486	0.256045	0.0594179
CA343225	Signal transducer/activator of transcription Stat1	0.467016	0.0136342	-0.0174923	0.328048	0.245397	0.176152	-0.544945	-0.161299	0.1928	-0.187223	0.208297	0.000349545	0.869506	0.911056	0.00303795	0.389883	0.461258	0.0455117	0.424927	0.131929	0.0486917	0.0147725
CA343327	Transposase -61	0.696657	0.685528	-0.260613	0.70963	0.30271	0.0227472	-0.622712	0.0221521	0.25364	0.255289	0.490336	2.95314e-08	2.19721e-08	0.00380927	9.93893e-07	0.00717179	0.859259	5.05014e-05	0.844714	0.00256219	0.00284391	0.000476505
CA343353	UDP-glucuronosyltransferase 1-1	-0.00509254	-0.0368968	0.0743762	0.0467841	0.234497	0.183377	-0.0881119	1.24839	-0.0160304	-0.133799	-0.117604	0.90153	0.61407	0.208823	0.250002	0.293332	0.0912934	0.394608	0.0824818	0.794031	0.0417062	0.589581
CA343389	Oxidoreductase UCPA	-0.549676	0.423242	0.0705674	-0.226904	-0.0925321	-0.089939	0.1001	-0.0800697	0.227651	-0.0418787	0.367684	0.259295	0.682024	0.25475	0.392925	0.61159	0.082739	0.490123	0.520423	0.599492	0.725073	0.228304
CA343473	C3a anaphylatoxin chemotactic receptor	0.0529081	0.75335	0.0571427	-0.18655	-0.108003	-0.121933	-0.233524	-0.0610079	0.143952	-0.463202	-0.426742	0.670045	1	0.164735	0.0100289	0.32104	0.204645	0.452025	0.333581	0.0523793	0.143779	0.0774366
CA343485	C-Fos protein	-0.299637	-0.301185	-0.000863008	-0.037738	0.414406	-0.43138	0.10538	0.339398	-0.276311	-0.362596	-0.53546	0.018022	0.015941	0.991545	0.798185	0.479466	0.140063	0.57128	0.000750421	0.0168314	0.000797521	8.04164e-06
CA343612	ReO_6-3	0.308808	0.199346	-0.291442	0.128733	0.200879	0.414491	-1.42052	-0.538197	-0.595189	-0.122077	-0.485585	0.000308213	0.0279824	0.00366427	0.00973652	0.112857	0.0890434	1.98605e-05	0.0247833	3.37059e-06	0.208679	0.000180711
CA343697	Transposase-10	0.108288	0.360142	-0.114725	0.32304	-0.0655276	-0.324646	0.0166742	-0.229363	0.529884	-0.493627	0.121811	0.474798	0.0320391	0.0901908	0.317462	0.457819	0.0264254	0.885536	0.0307552	0.229961	0.00287657	0.144371
CA343700	CXC chemokine receptor transcript variant B	-0.00518165	-0.46979	0.137055	0.229733	-0.387486	-0.665734	0.209965	0.0235174	-0.414546	-0.449094	-0.307054	0.940964	0.00673547	0.23268	0.304337	0.0358361	0.00749752	0.788323	1	0.0046939	0.00528324	0.00255731
CA343894	Protoheme IX farnesyltransferase	-0.0668693	0.0154181	0.0642564	-1.63224	1.25209	-0.912585	0.0404546	0.172685	-0.0605302	-0.0947936	1.01205	0.841308	0.929802	0.317689	0.00570051	0.314121	0.00096635	0.645596	0.0323358	0.443066	0.187639	0.0573073
CA343913	ATP-binding cassette transporter 2	0.00478024	-0.0602407	0.0154001	-0.0374162	0.0683574	-0.227772	0.0325078	-0.000772365	-0.0640069	-0.0612611	0.181225	0.922298	0.273615	0.751176	0.256365	0.378828	0.000831103	0.546738	0.991132	0.0993479	0.470832	0.510796
CA344100	Galectin like 1 (VRG1-1)	0.192456	-0.302833	-1.06788	-0.0681642	0.231582	0.158919	0.228539	0.0206367	-0.174525	-0.388483	0.057482	0.280599	0.125677	0.133759	0.599435	0.0951452	0.34482	0.749958	0.933299	0.265492	0.106498	0.556578
CA344136	Small inducible cytokine B14 precursor	0.0990122	-0.146064	-0.132276	-0.0274623	-0.114297	-0.486325	0.173742	0.365496	-0.122025	-0.10406	-0.10183	0.0907801	0.0355269	0.0267328	0.554298	0.441209	1	0.0729688	0.034751	0.115407	0.426183	0.502182
CA344171	Tradd	0.233592	0.221891	0.31203	-0.0412558	0.109527	0.700567	0.0583794	0.101118	-0.0367536	0.150926	0.212185	0.0680194	0.0213852	0.0846491	0.202374	0.283278	0.0576086	0.387041	0.14283	0.557565	0.0128459	0.0316753
CA344201	Peroxisomal targeting signal 2 receptor	0.838881	1.0832	0.0827391	-0.231387	0.0471263	-0.238303	0.0371419	-0.163336	0.0275804	0.590689	0.0852406	0.0702546	0.221133	0.508035	0.212801	0.593877	0.125353	0.730747	0.111224	0.61024	0.0487498	0.424808
CA344206	A-kinase anchor protein 9	0.114198	0.087299	0.0347998	-0.0336734	-0.0281067	-0.178463	0.97614	-0.131081	-0.0104092	-0.0808217	0.0493138	0.192607	0.171702	0.689634	0.723614	0.75776	0.0194361	0.184712	0.0297387	0.84402	0.322309	0.543524
CA344228	Phospholipase A-2-activating protein	-0.281896	-0.466042	-0.0842774	-0.0557407	0.0698821	0.0651733	0.00465547	0.724133	0.0492806	-0.195368	0.0282766	0.482993	0.00469837	0.284483	0.246109	0.449917	0.48129	0.934145	0.188367	0.323774	0.0047889	0.955621
CA344273	Ten-m3	-0.257926	-0.10499	0.0558921	0.0299672	1.23123	-0.0875125	-0.115017	0.0221272	-0.00167583	0.202212	0.146237	0.373217	0.0905932	0.239643	0.568501	0.311797	0.452372	0.137702	0.659558	0.973649	0.390708	0.0666894
CA344323	Programmed cell death protein 2	-0.0975891	-0.13522	-0.0178153	-0.0189662	-0.0593461	-0.0485765	0.0279065	-0.0788236	0.000645318	-0.332196	0.0805675	0.100972	0.0903982	0.688174	0.517733	0.532256	0.58731	0.581011	0.201258	0.986937	0.00581858	0.467568
CA344354	Unknown-273	0.669894	0.675813	-0.206885	1.16902	0.36593	0.156563	-0.632598	-0.236062	0.47715	0.0793394	0.24248	1.28819e-07	2.7259e-05	0.0213054	1.41889e-06	0.00919004	0.290569	0.00908654	0.0140979	0.000857158	0.263204	0.0484595
CA344377	Wiskott-Aldrich syndrome protein	0.424847	0.141427	-0.0664436	-0.76677	0.162271	0.309024	0.0637037	0.0249828	0.450315	0.0481181	0.0890243	4.21791e-06	0.268129	0.573407	0.0846706	0.692142	0.171032	0.850471	0.89805	0.0206311	0.49809	0.32398
CA344428	Glutathione peroxidase 4	-0.101104	-0.0622173	-0.0575883	0.181743	-1.96605	-0.783183	-0.22295	-0.136524	-0.83289	0.226774	-0.216373	0.605378	0.882873	0.67601	0.179044	0.113833	0.0227048	0.508765	0.71999	0.00177106	0.360104	0.174735
CA344488	Cathepsin B-2	-0.186888	-0.519862	0.158613	-0.109909	-0.585553	0.557254	0.78731	1.31565	0.224775	-0.100938	0.682279	0.0145708	3.91597e-05	0.104106	0.40194	0.113427	0.00389273	3.25713e-05	1.27153e-05	9.08573e-05	0.0231408	7.46932e-10
CA344577	Growth arrest and DNA-damage-inducible GADD45 gamma-2	0.131183	-0.0168862	0.0273461	-0.0151168	-0.149853	-0.209474	0.0842381	0.143691	-0.0387008	-0.0526691	0.491762	0.0143329	0.744961	0.714655	0.781817	0.12074	0.031218	0.15826	0.0321451	0.355683	0.131234	0.0374673
CA344582	Protein farnesyltransferase	1.34414	-0.302617	-0.00347744	0.00866047	-0.0753426	-0.590624	0.0139028	0.166278	0.00073525	-0.399034	0.680483	0.493447	1	0.960102	0.829055	0.64113	0.196907	0.815148	2.34006e-05	0.988645	0.0716172	0.00899957
CA344615	Complement factor Bf-2	-0.0234365	-0.0501933	-0.0519658	-0.260734	0.101418	-0.0751471	-0.060736	0.747553	-0.0165575	0.0787452	0.275382	0.61557	0.504909	0.457423	0.00905558	0.34286	0.232607	0.332587	0.139576	0.735098	0.536464	0.0394367
CA344707	Cyclophilin-1	-0.205334	-0.122274	0.00700735	-0.252285	-0.111728	-0.424375	-0.390845	-0.405256	-0.336272	0.242618	-0.0827866	0.0458397	0.0338886	0.936994	0.0189075	0.425684	0.0273658	0.0660301	0.0134062	5.53516e-05	0.00383523	0.446852
CA344745	B-cell receptor CD22-1	0.24341	0.0017557	0.0163682	-0.199518	0.688093	-0.21969	-0.0557153	-0.233977	-0.135745	-0.0173933	0.414657	0.0144473	0.970282	0.882043	0.139825	0.120433	0.334494	0.563143	0.343615	0.227814	0.667027	0.000184439
CA344798	T-cell surface glycoprotein CD3 zeta chain	-0.135111	0.277656	-0.0927289	-0.222555	-0.154861	-0.0421328	0.119772	-0.0329093	-0.73968	0.0872486	-0.0813767	0.284554	0.0408845	0.642967	0.317803	0.811595	0.895128	0.439041	0.804981	0.0525412	0.386559	0.469178
CA344820	Baculoviral IAP repeat-containing protein 2	0.0624918	-0.537919	3.22087	0.0796909	0.138773	-0.304083	0.0831674	0.120918	0.711709	0.000524924	0.0551213	0.50745	0.255287	1	0.140391	0.805734	0.421032	0.330093	0.339068	0.296586	0.998354	0.343563
CA345003	Histone deacetylase 4	0.0574339	0.356743	-0.0367026	-0.169985	-0.414477	0.521236	-0.0595038	-0.388062	0.037039	0.145802	-0.0444513	0.874686	0.57057	0.670942	0.701712	0.151318	0.0315988	0.549207	0.339433	0.197131	0.151052	0.661908
CA345105	Aldehyde dehydrogenase 7	0.141212	-0.0182173	0.0407229	0.0424883	-0.170125	0.668203	0.055635	1.27475	0.103959	0.378645	0.0443094	0.0448812	0.698513	0.499504	0.842859	0.0635592	0.0898177	1	1	0.054805	0.0355245	0.67122
CA345232	Similar to GTP-binding protein ragB	-0.175778	-0.244567	0.0255338	0.0990058	0.0322566	0.0646933	0.280834	0.240562	0.0396846	-0.150815	-0.636283	0.00918948	0.00900633	0.754819	0.378577	0.724644	0.409988	0.0445957	0.255196	0.542558	0.0949159	5.26967e-06
CA345326	Neurotrophin-3	-0.00898892	0.130919	0.0167369	-0.0850542	-0.113384	-0.501476	0.107697	-2.16291	-0.0176061	0.112186	-0.0907882	0.817753	0.0405247	0.708884	0.290262	0.280094	0.0176612	0.166102	0.0154725	0.629721	0.138318	0.863495
CA345450	Transposase -62	0.146944	0.483634	-0.0537387	-0.0228725	-0.0674667	-0.241287	0.0974825	0.300624	-0.0329786	-0.0139676	-0.0869089	0.374882	0.0442534	0.451109	0.697798	0.381087	0.00352506	0.144319	0.533596	0.60669	0.846773	0.615603
CA345564	Peroxisome proliferator activated receptor gamma	0.0259649	0.00620843	-0.00326417	-0.0854712	-0.189534	-0.0876404	-0.0133898	-0.0469093	-0.0791336	0.0649665	-0.00231396	0.610346	0.914987	0.9694	0.218763	0.0157795	0.176146	0.867369	0.495382	0.119993	0.509289	0.97449
CA345589	Connexin 43	0.075875	-0.109776	0.546816	-0.181579	0.153999	-0.217436	-0.146849	0.192238	-0.0101792	1.3054	0.102762	0.356757	0.589763	0.0428672	1	0.519945	0.302575	0.80434	0.342916	0.915535	0.0059832	0.328577
CA345725	Interleukin-1 receptor-like protein 1	0.43262	-0.0549216	0.0472679	-0.378723	-0.670968	0.092661	-0.113656	0.226448	-0.0364423	-2.59931	0.118439	0.00909649	0.644607	0.567272	0.252533	0.0422447	0.804075	0.659877	0.022309	0.528369	0.0309566	0.136922
CA345754	Serine/threonine-protein kinase 3	0.0222985	-0.266111	2.0066	0.0505064	0.149647	-0.151705	0.741604	-0.87113	-0.0030276	0.173371	0.117591	0.891065	0.00757909	0.195195	1	0.13152	0.0144802	0.18083	0.185727	0.944911	0.00374713	0.339879
CA345853	Plasma glutathione peroxidase precursor	-0.107413	1.09806	-0.0470848	-0.827781	-0.0653646	-1.19522	0.0248761	0.0941286	0.0878856	0.131592	0.108665	0.619835	0.194668	0.677673	8.89736e-06	0.435456	6.29696e-05	0.783994	0.0717207	0.158963	0.178235	0.189319
CA345939	Ceruloplasmin	0.0151987	-0.233921	0.0244869	-0.487754	-0.090673	0.300564	0.151111	0.123831	0.696991	0.190365	-0.405342	0.814427	0.317253	0.739563	2.16911e-05	0.352992	0.052667	0.15747	0.100288	0.335779	0.0182336	0.824735
CA345954	Similar to eukaryotic translation initiation factor 2B gamma	1.06682	-0.573474	-0.163205	0.0581361	0.102763	-0.0608018	-0.0375708	0.28628	-0.326363	-0.211683	-0.371402	0.0147419	0.0521199	0.369175	0.494338	0.342257	0.331923	0.890063	0.0206247	1	0.0257018	0.00409489
CA345984	HIV TAT specific factor 1	-0.617059	-0.165416	-0.837807	-0.0580229	0.0195323	0.186457	0.153116	-0.0882897	-0.0316887	-0.456254	-0.242135	0.0154427	0.232304	0.159703	0.651211	0.93668	0.131833	0.0856207	0.951836	0.590906	0.00506429	0.0544454
CA346016	MHC class I heavy chain-2	0.597025	-0.0845129	-0.159738	-0.86692	-0.296878	0.0400621	0.167464	-0.173524	0.347583	0.0186204	-0.0672779	0.000449787	0.588031	0.382215	0.154406	0.749336	0.838832	0.121706	0.0127357	0.0568566	0.8369	0.562912
CA346079	Transposase-48	0.511379	0.517793	-0.180967	0.869709	0.361149	0.511414	-0.380556	-0.07475	0.326562	0.163099	0.213092	3.96767e-10	6.69152e-07	0.0746659	3.85382e-05	0.000191682	0.203625	0.00378368	0.281069	0.0032606	0.0366418	0.0204988
CA346090	Double-strand break repair protein MRE11A	-0.0440627	0.0458797	0.0215586	-0.094876	-0.438277	0.0789146	0.0322	-0.052213	0.0262622	0.0251502	0.204794	0.479739	0.303108	0.732309	0.226827	0.29144	0.352984	0.744455	0.658335	0.547922	0.84453	0.0155521
CA346142	Secretory phospholipase A2 precursor	0.0203486	0.0550629	-0.123871	-0.0279156	-0.0828947	-0.0935502	0.0054757	-0.091288	0.0846798	-0.118225	0.107923	0.704488	0.25284	0.0916982	0.623364	0.315127	0.326979	0.903544	0.135097	0.168445	0.135218	0.403999
CA346166	Arachidonate 5-lipoxygenase-1	0.0736277	0.0405015	0.105707	0.00384628	0.0577762	-0.312282	-0.0581734	-0.215072	-0.017664	0.199812	-0.0672899	0.11858	0.3554	0.277522	0.948488	0.633409	1	0.422106	0.389787	0.728923	0.154743	0.724407
CA346281	Transposase-49	0.0234769	0.0781858	0.000697834	0.0723397	0.172924	-0.029193	-0.00400286	0.0061722	0.0223794	-0.0039413	-0.0903469	0.612515	0.0796688	0.992893	0.0809447	0.00774077	0.797136	0.93088	0.883635	0.629806	0.946333	0.467617
CA346289	Transposase-50	0.024108	-0.0630374	-0.00794332	0.109286	0.0519703	0.251324	-0.0790975	0.0442027	0.0463304	0.189224	-0.282927	0.499618	0.341736	0.908812	0.00269345	0.572691	0.319181	0.163905	0.600415	0.383457	0.376143	0.18329
CA346392	Carcinoembryonic cell adhesion molecule 1	0.0940761	-0.00922494	0.0290775	-0.00540341	0.13446	-0.0626531	-0.075779	-0.0693841	-0.00815231	0.0210219	1.02419	0.0940885	0.907204	0.6863	0.9104	0.0482726	0.548622	0.0849971	0.481026	0.876386	0.660194	0.0905421
CA346488	p53-like transcription factor	-0.112714	0.0862695	-0.0820991	0.0219435	-0.00112128	0.103166	0.159942	0.0737368	-0.0383412	0.0528157	0.679902	0.533454	0.187006	0.0927655	0.645215	0.991291	0.552124	0.0188676	0.124445	0.331107	0.650588	0.204073
CA346561	Stress 70 protein chaperone	0.739037	-0.661936	0.0910708	0.0712273	0.449543	-0.271774	0.0442813	0.153849	-0.0248957	-0.152385	0.143262	0.137384	0.123796	0.193144	0.506193	0.000714186	0.00392592	0.412441	0.0239737	0.52776	0.0825865	0.402328
CA346623	Selenium-binding protein 1	-0.491726	-0.0448602	0.0944648	-1.1365	-0.0554423	-1.70656	-0.29783	-0.842475	0.499871	0.289972	0.241074	0.235772	0.834188	0.212396	0.0437872	0.9065	0.00120378	0.226818	0.504217	0.284595	0.00297881	0.246035
CA346664	Proto-oncogene protein c-fos	-0.0637809	0.0900225	0.0380764	-0.624326	-0.168232	0.00898491	-0.0216932	0.0105292	0.00172304	0.0346789	0.211984	0.120333	0.210725	0.609413	1	0.599953	0.92469	0.738853	0.660505	0.959715	0.648315	0.582158
CA346665	Chromatin assembly factor 1 subunit B	-0.0991279	-0.255473	0.0473371	-0.00865368	0.248388	-0.111476	0.0206849	0.0484087	-0.0447285	-0.0396815	-0.338764	0.0324989	0.541501	0.473157	0.84188	0.0163244	0.243589	0.664355	0.371757	0.309587	0.715748	0.248949
CA346682	Transposase-51	0.0784794	-0.0100647	-0.806781	1.60523	0.120397	-0.386011	-1.1361	-0.133806	0.33559	0.160072	0.0435179	0.782054	0.977102	0.0141555	0.15944	0.707446	0.0319819	0.0442465	0.382082	0.586553	0.402718	0.673463
CA346702	Costimulatory molecule	0.0387184	-0.00486651	-0.0885344	0.0151593	0.0893256	0.103719	-0.00434479	0.0490524	0.0645016	-0.0494228	0.0500617	0.492602	0.960727	0.145404	0.7326	0.281273	0.57008	0.941888	0.398009	0.128519	0.203673	0.238694
CA346821	Transposase-11	0.0303847	0.00769476	0.190553	-0.0550829	0.026537	-0.759257	-0.297553	-0.387485	-0.191256	-0.0690753	0.396474	0.681264	0.940468	0.0928453	0.646619	0.870178	0.000855675	0.0931925	0.00772432	0.0672154	0.558951	0.000114036
CA346849	Unc-13 homolog C	-0.890584	0.204093	-0.066051	0.0146912	-0.235975	0.594255	0.0661313	-0.207742	0.0239346	-0.00767853	-1.69474	0.013462	0.35829	0.395584	0.793368	0.00458417	0.0366914	0.533071	0.0373389	0.705543	0.9785	0.00186058
CA346903	Transposase-12	0.317796	0.368319	-0.160579	0.741614	0.711455	-0.336237	-0.118621	-0.517301	0.45673	0.21142	0.435474	0.0294907	0.037866	0.393685	0.000221916	7.15304e-05	0.0293763	0.479715	0.0574558	0.0189854	0.0288131	0.000442124
CA346925	Acidic leucine-rich nuclear phosphoprotein 32 E	-0.0148483	0.0653228	0.000293028	0.421031	-0.195518	-0.193521	0.225609	-0.926132	0.23478	-0.285383	-0.0554362	0.687786	0.695764	0.997853	0.800032	0.000941748	0.686142	0.279016	0.0460333	0.806565	0.135147	0.63112
CA346979	MAPK/ERK kinase kinase 5-1	-0.209708	-0.140317	-0.0465106	-0.0987007	-0.279672	0.513636	0.420394	-0.15558	0.013757	0.0790386	-0.456814	0.00208851	0.0134323	0.667421	0.106855	0.014619	0.000637563	0.00653293	0.278734	0.854118	0.361667	3.71975e-05
CA347041	Cathepsin D-1	0.0843138	-0.0189187	0.105869	2.01698	0.140453	0.150923	-0.0207446	0.49439	0.0426767	0.0789807	0.56663	0.886482	0.968608	0.730372	1	0.63639	0.12293	0.704673	0.0303875	0.829795	0.570701	1.83129e-05
CA347141	Cathepsin B-1	0.766804	-1.37167	0.121432	-0.678411	-0.186782	-0.713937	0.397747	0.607645	0.274566	-0.311936	0.76024	0.0546723	0.0112574	0.510119	0.000782287	0.784619	0.00106361	0.351038	0.0453522	0.0268009	0.0347049	3.76574e-05
CA347167	Transposase-13	0.468327	0.483004	-0.235293	0.733365	0.0867095	-0.298734	-0.853962	-0.122594	0.366677	0.108544	0.176382	0.000750962	0.00402082	0.147019	9.63218e-05	0.471069	0.212615	0.00655413	0.307018	0.0450142	0.14428	0.0187306
CA347260	Transcription factor p65	0.778127	0.265406	0.270306	0.627726	-0.0976519	-0.203868	-0.913134	0.000731374	0.423333	0.141694	0.0896712	9.53763e-06	0.0141816	0.0233412	0.0230541	0.82734	0.366483	0.131114	0.997502	0.0380476	0.323037	0.237212
CA347334	Tumor necrosis factor-inducible protein TSG-6 precursor	-0.0487821	0.00139533	0.0411087	0.00890352	-0.579832	-0.859497	0.172536	0.0496577	-0.0671552	0.182127	0.0373559	0.344122	0.98046	0.637217	0.90718	0.195849	0.132612	0.170695	0.465815	0.243824	0.0358458	0.634977
CA347342	Transposase-14	0.312933	0.138336	0.0224282	0.467843	0.286512	-0.394197	-0.246002	-0.0839809	0.193878	0.0954558	0.190131	2.2779e-05	0.108202	0.799633	0.000133487	0.000451047	0.000526197	0.0304176	0.425283	0.0662113	0.144619	0.0030364
CA347504	ATP-binding cassette transporter 1	0.178164	0.096839	0.110757	-0.0482897	0.292519	-0.956389	-0.222016	0.246306	0.391196	0.596128	0.537834	0.349927	0.561098	0.63601	0.721233	0.0965276	0.000675691	0.277495	0.227358	0.171579	0.00159171	1.52755e-06
CA347562	CC chemokine CCL1	0.0786036	0.00199517	0.0808821	-0.0741814	0.16626	-0.186703	0.0482183	0.120652	0.0701345	0.130545	0.0683713	0.270677	0.989926	0.234615	0.162321	0.0458981	0.0424063	0.497609	0.00344478	0.175971	0.132262	0.774932
CA347565	Semaphorin sem2	0.130944	0.0518928	0.24855	-0.0144066	-0.0310101	-0.0888816	-0.045039	-0.0891094	0.0436665	-0.0566155	0.0526082	0.0507776	0.167703	0.0058712	0.860288	0.794321	0.421723	0.490557	0.349794	0.496606	0.535216	0.469447
CA347597	Heat shock 70kDa immunoglobulin binding	-0.064947	-0.387107	0.141669	0.199685	0.114422	-0.0925735	1.78549	-0.00812494	1.15666	0.906967	0.147647	0.604903	0.648621	0.626439	0.118826	0.226741	0.549125	0.0801908	0.976676	1	0.0570755	0.0494091
CA347607	Toll-like-receptor 1-2	-0.221471	-0.793098	-0.329541	-0.0256643	0.042082	-1.60408	0.732631	-0.316188	0.0258602	0.190292	0.155539	0.587586	0.251109	0.583196	0.619493	0.677287	1	0.0370299	0.573376	0.515347	0.515558	0.182156
CA347611	Notch 2	-0.0322675	-0.413682	0.0531253	-0.059183	0.0684954	-0.277629	-0.0314018	0.110734	0.0179278	-0.0230965	0.292385	0.488422	0.580379	0.451442	0.129448	0.410256	0.022314	0.630042	0.20136	0.78292	0.75168	0.0562661
CA347626	Hepatitis B virus X interacting protein	0.0326393	-0.0948967	0.0921932	0.277869	0.169823	0.264839	0.168091	0.414675	0.0201075	-0.0127813	-0.360171	0.514009	0.457428	0.135611	0.459619	0.872852	0.670563	0.387215	0.31514	0.620943	0.881173	0.478631
CA347646	GrpE protein homolog 1, mitochondrial precursor	-0.150287	-0.407208	0.0758942	-0.120861	-0.234715	0.677524	0.735588	0.29142	0.27259	-0.140673	-0.497501	0.153628	0.032834	0.46915	0.755949	0.0939747	0.0293454	0.00449697	0.0621399	0.165063	0.27306	0.000101529
CA347681	COUP transcription factor 2	-0.0651574	-0.110341	-0.100985	0.0536526	-0.131484	-0.21604	0.442605	0.20124	-0.000939175	-0.0170273	0.0558637	0.204197	0.0783263	0.162961	0.277277	0.235903	0.0744774	0.217515	0.0327237	0.988003	0.885673	0.263749
CA347775	Poliovirus receptor related protein 1 precursor	0.0170936	0.181928	0.0561885	-0.641862	-0.238268	-0.246265	0.104135	-0.0613314	-0.0161028	0.15793	-0.015874	0.670078	0.117977	0.437818	0.28981	0.0217249	0.00207268	0.286343	1	0.734639	0.195337	0.808641
CA347783	Succinate semialdehyde dehydrogenase	0.134942	-0.0707956	-0.0427567	0.0275718	0.229737	-0.680508	-0.349256	0.77524	-0.0256204	-0.0827787	2.46031	0.0107999	0.454258	0.567911	0.818449	0.317077	0.200905	0.390428	0.0618815	0.692495	0.335733	0.00474819
CA347787	Transposase-15	1.1164	0.847929	0.227715	0.731762	0.234179	-0.548186	-0.349961	-0.084818	0.468716	0.279252	0.200608	0.000122251	0.0495771	0.662756	0.00435146	0.683518	0.118185	0.00824319	0.30492	0.251852	0.125099	0.0188827
CA348020	Unknown-274	0.0258911	0.0172979	0.115143	0.0520858	-0.00812118	0.0129325	-0.0195571	-0.551081	-0.012316	0.174687	-0.185805	0.453564	0.609276	0.241191	0.289464	0.941352	0.900149	0.751351	0.450677	0.686613	0.514163	0.0717683
CA348044	Interleukin 13 receptor alpha-2	0.00910959	-0.0339238	0.0735094	-0.19134	0.220465	-0.474194	-2.5073	-2.09646	-0.0196988	0.451492	0.0131486	0.858487	0.627403	0.375877	0.397957	0.0654073	0.0363137	0.00213335	0.0439456	0.770886	0.00602094	0.943919
CA348049	Low affinity immunoglobulin gamma Fc region receptor II-c	0.516312	0.271603	0.448867	0.294854	0.491692	0.377579	-3.43514	-0.785621	-0.825886	0.316204	-0.0675028	0.0113564	0.312871	0.405641	0.24916	0.0298555	0.505396	1	0.128399	0.364298	0.00216919	0.720913
CA348053	Ferritin H-3	-0.354994	-0.66888	-0.311378	-0.0603508	0.112648	-0.295464	-0.327614	0.264761	-0.931502	-0.969374	-0.056819	0.170611	0.000196607	0.0708857	0.662214	0.711282	0.0583183	0.247984	0.272665	6.45428e-05	3.67506e-07	0.408565
CA348066	Macrophage C-type lectin Mincle	0.0489262	0.101878	0.166604	-0.0573679	0.25034	-0.245525	0.0737262	0.095175	0.0883082	0.0297184	0.0293708	0.444475	0.0709828	0.0902193	0.188553	0.00172489	0.0137844	0.32131	0.0817263	0.0199483	0.702806	0.914809
CA348091	Chemokine receptor-1	0.0428863	-0.0505541	-0.0350765	0.059694	0.0772152	-0.020872	-0.255215	0.0487632	-0.0870872	-0.200034	0.186888	0.443253	0.287543	0.547552	0.372798	0.183908	0.852406	0.220161	0.278155	0.127484	0.094448	0.53558
CA348097	Neutrophil cytosolic factor 1	0.0412143	-0.049607	0.0507918	0.107846	0.121863	-0.0433901	-0.00707681	0.0363453	-0.0424035	0.00902497	-0.633577	0.455958	0.338531	0.581286	0.0945413	0.243384	0.698934	0.891663	0.459018	0.395051	0.927666	0.107335
CA348209	Transposase-16	0.398959	0.293472	0.104675	0.483363	0.418066	-0.428402	-0.00528406	0.199943	0.0941401	-0.0622698	0.0609492	0.00668187	0.0221092	0.551257	0.0129005	0.00788078	0.114572	0.965592	0.195113	0.691825	0.625751	0.285911
CA348284	CCAAT/enhancer binding protein beta	-0.0552572	0.254583	0.159159	0.0229231	-0.000252212	0.684318	5.08947	4.58574	0.193729	0.0390395	0.718972	0.259358	0.00904862	0.110134	0.952723	0.998344	0.0185462	1.53149e-05	8.64227e-06	0.110092	0.724403	1.8185e-06
CA348325	BAG-family molecular chaperone regulator-4	-0.0308087	-0.129687	0.219155	-0.122275	-0.156576	0.554522	0.949592	0.172898	0.92417	-0.0206004	0.0932526	0.858968	0.647049	0.0383868	0.120498	0.0800962	0.00444003	0.068756	0.476522	0.0241361	0.881544	0.360147
CA348511	Integrin alpha-E	-0.00791088	1.5614	-0.077512	0.0447254	0.203924	-2.05677	0.409961	-0.38006	-0.566852	0.317136	0.0526048	0.990719	0.00558523	0.778759	0.931185	1	0.301147	0.040709	0.161883	0.776497	0.0849917	0.66194
CA348539	Serine/threonine-protein kinase 17A	-0.00211703	0.0548817	0.122899	-0.108506	-0.121919	-0.145144	0.0698955	0.912997	-0.00797513	-0.00056958	0.773777	0.971019	0.505926	0.0814712	0.00914848	0.535713	0.0798334	0.587605	0.19691	0.880691	0.993062	0.0237368
CA348620	Tuberin	0.0326506	0.0442213	2.35671	-0.0829861	-0.137032	-0.119951	-0.0402606	0.0781473	0.213236	-0.0683674	0.191735	0.425066	0.229048	1	0.379241	0.30755	0.318903	0.579562	0.586724	0.245542	0.314684	0.0195153
CA348743	Sphingosine 1-phosphate receptor Edg-3	-0.111481	-0.058795	0.447574	0.0536555	-0.223808	0.257479	-0.816109	-1.84383	0.390529	-0.889236	0.0686427	0.569953	0.694261	0.114476	0.215767	0.27905	0.744465	0.00275745	0.00653752	0.775038	0.0623027	0.447488
CA348983	Cathepsin Y	-0.0889861	-0.880754	1.38194	0.242581	-3.97111	-0.043755	-0.723807	0.851809	0.357519	-0.379099	-0.209768	0.59672	0.000879902	0.0442993	0.223849	0.17558	0.707448	0.358251	0.0094074	0.0155432	3.016e-05	0.072791
CA349227	UDP-glucuronosyltransferase 1-8	0.012774	-0.312259	-0.0726648	-0.110957	0.32847	0.707465	-0.0237378	-0.335277	0.0531268	-0.133114	-0.749034	0.884375	0.241381	0.301772	0.579806	0.152716	0.000316163	0.818804	0.188443	0.269559	0.0734146	0.0246722
CA349275	Macrophage capping protein	-0.0920167	0.775901	0.154444	-0.0987214	-0.237142	-0.162262	-0.140994	0.42828	-0.628893	0.164978	-0.210436	0.737242	0.0978001	0.65699	0.450195	0.306631	0.509272	0.485766	0.0557143	0.292885	0.21534	0.0688837
CA349280	Chemokine-like factor family member 7	0.185773	0.319586	0.394438	0.544709	0.292023	-0.592528	-3.58155	-0.0816865	-0.257508	0.0508421	0.346671	0.0708292	0.131753	0.0162401	0.00377718	0.0643338	0.0390598	0.0340547	0.740381	0.480848	0.767777	0.0400067
CA349329	Transposase-17	-0.0952981	-0.0753604	-0.17739	0.19429	0.074644	-0.151375	-0.149973	0.194689	-0.171934	0.227862	0.168601	0.0873068	0.388953	0.0710266	0.0237097	0.444212	0.110129	0.105583	0.0040734	0.00897157	0.000742342	0.17944
CA349338	Unknown-275	-0.391002	-0.0122182	0.14763	-0.231386	-0.168074	-0.724214	-0.570962	-0.289764	-0.268745	-0.258103	-0.0600468	0.000849685	0.919408	0.384651	0.13528	0.411955	0.000784849	0.0101866	0.153293	0.0388688	0.0320309	0.535823
CA349347	Selenoprotein S	0.209347	-2.61192	0.0572273	-0.708076	-0.0445074	-0.191781	0.0449916	0.167757	-0.00506683	0.0689496	0.277262	0.15778	0.428391	1	0.203184	0.853659	0.294445	0.835818	0.0561536	0.921109	0.588857	0.0145565
CA349350	Serum/glucocorticoid-regulated kinase	0.120256	0.0617939	-0.25255	-0.876497	-0.675117	0.364812	0.128778	0.0782812	0.0658199	-0.135997	-0.273965	0.0233351	0.137345	0.606814	0.169561	0.324867	0.000349882	0.287232	0.342088	0.464163	0.0396601	0.0982766
CA349364	Cathepsin K-2	0.0368748	-0.609507	-0.355362	-0.0781672	0.218958	0.275676	-0.282577	1.29026	0.713139	0.5752	0.141614	0.925957	0.0379784	0.796811	0.212217	0.0572645	0.226287	0.21913	2.43832e-06	0.307607	0.0621074	0.0106674
CA349380	LPS binding protein	0.430611	-0.582254	0.293181	-0.231816	-0.649449	0.211891	-0.253828	-0.538382	0.522164	0.180496	0.174433	0.0276548	0.00482933	0.346002	0.212182	0.438997	0.0420305	0.0922311	0.00101526	0.00207844	0.00781165	0.039684
CA349456	Mitogen-activated protein kinase 1	-0.110185	-0.369841	0.0605059	-0.180782	0.344032	-0.738902	0.439674	0.0447141	-0.0462575	-0.0777752	-0.0786688	0.190817	0.268074	0.44868	0.172084	0.298531	0.00405069	0.0841537	0.898432	0.718958	0.418886	0.425008
CA349568	Transforming growth factor-beta type II receptor	1.09841	0.233674	-0.0420623	-0.0709891	0.0509495	-0.296763	0.10225	-0.0366556	-0.0213388	-0.682195	-0.293596	1	0.340956	0.573094	0.0204581	0.674009	0.0292191	0.25186	0.374907	0.824064	0.182597	0.143389
CA349577	Tyrosine-protein kinase FRK	-1.96775	-0.1413	0.0133172	-0.0472177	0.405412	0.161198	0.000951214	0.0224075	-0.100852	-0.616997	0.339694	1	0.124172	0.782274	0.195341	0.000156531	0.0186545	0.987573	0.740002	0.0888804	1.63846e-06	0.216142
CA349594	Neuroglycan C	0.0987516	-0.339756	-0.0899301	-0.057813	0.0617893	-0.134722	-0.0741867	1.54091	0.184536	-0.140515	-0.199897	0.226495	0.40164	0.193918	0.289876	0.580984	0.15489	0.361883	1	0.894859	0.333401	0.0467692
CA349597	C-C chemokine receptor type 7 precursor	0.111861	0.062901	-0.273425	-0.0376718	-0.0465176	0.0432868	-0.0198158	-0.128285	0.0644757	0.115896	-0.263951	0.215825	0.302492	0.186836	0.387437	0.626033	0.661082	0.802902	0.0353414	0.163988	0.121541	0.792148
CA349627	Hypoxia-inducible factor 1 alpha-1	-0.129485	-0.0510028	0.122962	0.0102251	-0.37114	0.253066	0.18146	0.504901	-0.0286504	0.208774	0.151807	0.133651	0.807663	0.182718	0.913968	0.128316	0.738434	0.510136	0.0249672	0.811153	0.0431899	0.333947
CA349657	Ah receptor interacting protein	-0.0738498	-0.122835	0.0834749	0.0758452	0.155126	0.651616	0.893193	0.11599	0.0421528	-0.493358	-0.187622	0.650578	0.670585	0.594523	0.916656	0.0346066	1	0.0714809	0.216691	0.938302	0.0402442	0.0214552
CA349780	Leukemia virus receptor 1-2	-0.767149	-0.604441	-0.0399569	-1.91191	0.000427407	-0.210446	0.0573587	0.155693	-0.369311	-0.662987	-0.0799017	0.231682	0.507461	0.582515	0.0176238	0.996166	0.0418639	0.495231	0.0323416	0.1532	0.229281	0.483399
CA349860	ATP-dependent Clp protease ATP-binding subunit	-0.0043756	2.07046	0.0611791	0.0202237	0.0650271	-0.0258085	-0.0321712	0.041056	0.0236028	-0.0886833	0.987405	0.974017	1	0.300289	0.607411	0.338965	0.809393	0.480938	0.472172	0.833832	0.430377	0.006819
CA349943	C-type mannose-binding lectin	-0.035709	0.157103	-0.0407339	1.78249	0.195695	4.28215	0.0529953	0.154084	-0.0854253	0.0474177	-0.308896	0.314168	0.0493784	0.521786	6.902e-12	0.164564	6.04331e-09	0.492576	0.0180384	0.101626	0.626266	0.0120154
CA350038	Transposase-18	0.413148	0.61509	0.121907	0.889518	0.366123	0.124786	-0.382936	0.167121	0.368428	0.334415	0.202065	5.40541e-07	7.59333e-09	0.16085	4.99357e-07	8.94449e-05	0.0728766	0.00983459	0.168125	0.000263148	6.02277e-05	0.0181028
CA350101	Metallocarboxypeptidase CPX-1,	0.0211348	-0.104639	-0.107872	-0.0816332	0.0533319	-0.236781	-0.102375	0.0425596	0.0247049	0.0373073	0.283126	0.603223	0.105129	0.240994	0.173088	0.599222	0.0270133	0.351747	0.399344	0.684007	0.71904	0.00310967
CA350330	Unknown-276	0.627799	0.44817	-0.122329	0.871915	0.573317	-0.0723288	-0.54179	-0.0202246	0.320199	0.182011	0.194811	9.91109e-06	6.59095e-05	0.0296511	2.73702e-05	4.09365e-05	0.633403	0.00284579	0.828628	0.000857849	0.00294786	0.0146796
CA350333	Ras activator RasGRP	0.158841	-0.244361	-0.448023	-0.0252074	0.262017	0.304432	-0.168306	-0.671464	0.939871	-0.222628	-0.237076	0.608994	0.486849	0.159249	0.423668	0.0676793	0.05362	0.218313	0.0403899	0.028492	0.0426422	0.0877123
CA350624	Fibroblast growth factor-20	0.041937	-0.00854095	0.0870476	0.285369	0.104679	0.425339	-0.32772	-0.0164139	-0.0837347	0.15948	0.196128	0.42982	0.865461	0.225287	0.006686	0.441018	0.0717659	0.156612	0.719903	0.048459	0.0468489	0.0192937
CA350711	B-cell lymphoma/leukemia 11A	0.269746	0.0447859	0.0725323	0.0543098	0.195649	-0.0561833	0.525419	-0.310298	0.247615	0.0746969	-0.0384892	0.000432673	0.730329	0.584346	0.812597	0.0469201	0.783291	0.00608322	0.054607	0.0262831	0.349317	0.676942
CA350719	Transposase-19	0.373272	0.602702	-1.69408	0.78339	0.0747629	0.136667	-0.937672	-0.120873	-0.0683934	0.144038	0.24709	0.0015061	0.0421117	0.00333586	0.00306855	0.659007	0.48336	0.0172182	0.405082	0.876041	0.0253908	0.0706265
CA350741	Cdc45	-0.281719	0.145418	-0.118967	-0.184706	-0.566928	-0.0894709	0.402874	0.323958	0.399428	-0.331436	-0.0438627	0.592362	0.649988	0.60147	0.573754	0.00628731	0.407712	0.0411024	0.132733	1	0.0659157	0.467086
CA350777	CD166	-0.119889	-0.184587	-0.118431	-0.0880016	-0.00433106	-0.159216	0.0989194	-0.110922	0.00265397	-0.152096	-0.083329	0.0388298	0.00170363	0.136015	0.179482	0.965079	0.0714867	0.185588	0.495207	0.946883	0.392858	0.288559
CA350788	Goodpasture antigen-binding protein	-0.0446723	0.0689615	-0.108556	-0.0741026	0.167598	0.34119	0.00052513	0.607362	0.747136	0.147301	-0.544965	0.786316	0.308813	0.255804	0.696434	0.256191	0.04216	0.998233	7.28795e-05	0.0810211	0.362283	0.000335939
CA350804	Unknown-277	0.0853578	-0.0982065	-0.36509	-0.119932	0.107717	-0.144682	-1.03536	-0.403439	-0.513276	-0.218311	0.0965929	0.186351	0.15518	0.000148243	0.108604	0.207296	0.429399	9.60896e-05	0.00906979	3.47543e-05	0.0149231	0.146869
CA350875	Core promoter element binding protein	-0.0477995	-0.114757	-0.0147298	-0.0111479	0.225803	-0.232837	0.213853	0.238102	0.0738764	0.370269	0.601084	0.948817	0.763134	0.879416	0.830179	0.0108098	0.065703	0.0723787	0.788044	0.407301	0.00162059	0.00718992
CA350930	Aryl sulfotransferase 2	0.125012	0.12828	-0.236781	-0.274939	-0.0652156	0.758824	0.0534393	0.144298	-0.0307158	-0.193941	0.0772325	0.0910914	0.00366014	0.0613959	0.0316359	0.328891	0.00712331	0.653107	0.357805	0.535625	0.170341	0.36763
CA350956	Interferon regulatory factor 1-1	-0.138568	-0.294692	-0.0831034	-0.00522444	0.188174	-0.233047	0.218171	0.175875	0.428397	-0.463879	-0.0603094	0.0623127	0.0107524	0.514251	0.967512	0.359113	0.335391	0.220396	0.0362474	0.00402676	0.00306712	0.384306
CA351022	Unknown-278	-0.40322	-0.40527	0.19884	0.0407285	0.226183	-0.265591	-0.934489	-0.192199	-0.604182	-0.596345	-0.354161	0.0271728	0.00461822	0.062521	0.826194	0.0273096	0.193357	0.00482081	0.416429	0.238245	0.039705	0.216082
CA351392	Guanine nucleotide exchange factor DBS	-0.0360514	0.0203096	0.079386	-0.0166376	-0.1482	-0.183215	0.0559179	-0.0390137	0.00965664	0.130319	0.0228451	0.50407	0.547246	0.332149	0.874473	0.208626	0.138159	0.526796	0.527565	0.824266	0.338439	0.712935
CA351435	Selenoprotein T-3	-0.531868	1.52431	0.518259	-0.0310584	0.072644	0.00338783	0.0287677	0.239746	0.246562	-0.111956	1.71075	0.448791	0.268032	0.218273	0.273703	0.245339	0.963715	0.625543	0.0713788	0.430885	0.183247	0.0162016
CA351440	TNF decoy receptor	0.0487204	-0.0969401	-0.0860363	-0.00253327	0.109689	-0.00336742	0.013655	0.0105654	0.139928	-0.217695	0.355175	0.342707	0.20406	0.385998	0.975993	0.128258	0.960915	0.838886	0.874181	0.385993	0.168316	0.0143665
CA351460	Vitellogenin-1	0.412216	0.154875	-0.190966	0.0372919	0.0320015	0.0344188	0.102327	-0.0733308	-0.035877	0.0287216	0.235048	0.104234	0.0142579	0.231359	0.562385	0.694436	0.722174	0.353283	0.320655	0.493313	0.724119	0.0242467
CA351516	Reverse transcriptase-like-2	0.476888	0.534749	-0.293692	0.800233	0.456192	0.22218	-0.58758	-0.183623	0.0250149	0.0452326	0.530513	7.4564e-07	2.69984e-06	0.000738578	7.98517e-06	0.000127119	0.199897	0.000137583	0.0442091	0.811848	0.728293	0.000190597
CA351664	Protoporphyrinogen oxidase	0.718906	-0.576363	0.0159051	2.06237	0.203757	0.490005	-0.599252	-0.0779335	0.743852	-0.123638	0.543941	2.64268e-05	4.54348e-05	0.777756	0.151756	0.268495	0.00221774	0.0396493	0.797818	8.30553e-07	0.170549	1.56857e-05
CA351691	Tissue inhibitor of metalloproteinase 2	-0.545045	0.498435	0.545359	-0.160849	-0.0122645	-0.360304	0.797089	3.34324	-0.021043	0.682373	2.09553	1.23756e-06	9.35243e-07	0.000471272	0.450402	0.886613	0.0129353	0.0064282	6.42157e-08	0.914647	1.0233e-05	2.39871e-11
CA351746	Cytokine receptor common gamma chain	0.00522243	0.390687	0.134429	0.047952	0.299335	0.10742	0.555037	0.260445	0.314658	0.33553	0.445227	0.932128	0.000126421	0.184795	0.769902	0.0114696	0.164043	0.14786	0.357065	0.152378	9.22733e-05	0.00065845
CA351768	Mitogen-activated protein kinase 14b	-0.23665	-0.122789	-0.170344	0.168346	0.193234	-0.0141992	0.020262	-0.290156	0.0571912	0.28777	0.30063	0.426186	0.509823	0.0435823	0.00504655	0.0318375	0.881299	0.645536	0.234529	0.338799	0.119965	0.00925309
CA351800	Superoxide dismutase [Cu-Zn]	-0.548187	-0.510063	-0.277857	-0.163516	0.0912877	1.34055	-0.116438	0.000113133	-0.0933753	-0.380851	-0.259251	0.246912	0.00503313	0.00662568	0.143392	0.662973	6.4902e-07	0.159834	0.998067	0.116365	0.000134584	0.0455517
CA351948	Diacylglycerol kinase delta2	0.344091	-0.674103	-0.00732402	-0.292286	0.464877	-0.0144259	0.0629514	-0.28578	-0.191374	0.167044	0.163899	0.107184	0.252149	0.909414	0.674948	0.00752933	0.916897	0.637141	0.0392768	0.0981294	0.549204	0.134209
CA351949	CD45	0.0330975	0.109047	0.00905765	0.0551522	-0.0490066	0.248884	0.471311	0.576701	0.740235	0.00533767	-0.139377	0.506057	0.0278217	0.938813	0.603928	0.592588	0.109589	0.0259905	0.0390893	2.68468e-06	0.945313	0.0634337
CA351954	Ig kappa chain V-IV region JI Omy 416	0.799457	-0.664678	0.0695788	0.0594221	-0.150626	-0.0531226	-0.0261774	2.20384	0.760747	0.0702971	0.489664	1.93271e-05	2.49847e-05	0.453749	0.208723	0.22661	0.544887	0.759271	0.387681	4.24771e-06	0.440418	2.78093e-05
CA351992	Growth arrest and DNA-damage-inducible protein alpha-2	-0.0220147	-0.111964	-0.0511835	-0.110426	0.0789743	-0.20036	0.0324455	0.267645	-0.0799517	-0.894194	0.504546	0.645683	0.0952168	0.507995	0.0169603	0.292908	0.027382	0.452126	0.000418171	0.251599	0.00214627	0.0159511
CA352381	Protein kinase C, alpha type	-0.0391472	0.0986032	0.105856	-0.0294374	-0.0177133	-0.341893	0.118371	-0.487131	-0.117042	0.194884	0.0570463	0.447267	0.0605258	0.148493	0.525433	0.828296	0.00289741	0.198866	1	0.182444	0.0191087	0.706674
CA352430	Transposase-20	0.534144	0.577525	0.554761	0.768973	0.52427	0.0295741	-0.210525	0.0979389	-0.574166	0.0719512	0.294297	6.16719e-08	0.00317993	0.226454	4.98021e-05	0.000496212	0.79738	0.0970289	0.557252	0.209161	0.406069	0.00143902
CA352451	Transposase-21	0.246478	0.0883826	0.105148	0.190879	0.292955	-0.503736	-0.675787	-0.18364	-0.220901	0.25813	0.103304	6.20531e-05	0.15694	0.239741	0.117292	0.0460963	0.0397593	0.0270725	0.0602349	0.04735	0.018436	0.220332
CA352454	Semaphorin 4D	0.0486022	0.0737743	-0.11369	0.0598111	0.0826646	-0.907599	0.169026	-0.0145767	-0.0656109	0.183037	-0.0405783	0.358291	0.442559	0.129446	0.134591	0.357261	0.101458	0.0920401	0.809871	0.110849	0.0312423	0.602174
CA352456	Glutathione reductase, mitochondrial-2	-0.420518	-0.172292	0.00350706	0.0155848	-0.346411	-0.115626	3.29193	0.223169	0.869544	-0.00937705	0.0100867	0.000840207	0.132708	0.990084	0.982337	0.2738	0.242081	0.117989	0.0467554	0.0330893	0.958884	0.897567
CA352474	Prostaglandin endoperoxide synthase-2	0.0390806	0.0168268	-0.0303488	-0.0759889	0.0117053	-0.316384	0.0292979	0.241765	-0.0339595	0.321044	-0.201985	0.390211	0.78389	0.675925	0.0422695	0.875952	0.00146173	0.728018	0.0322941	0.491347	0.0328047	0.0325871
CA352520	D-type cyclin-interacting protein 1	-0.0114951	-0.353016	0.114211	-0.0115884	-0.170593	-0.171089	0.000115231	-0.00359477	0.0829153	0.123279	0.532562	0.850014	0.142109	0.0648619	0.891328	0.195242	0.0993963	0.998822	0.946112	0.0823911	0.222683	0.0336102
CA352526	Transposase-22	0.464305	0.540689	-0.105248	0.848437	0.364922	0.0934926	-0.541604	0.0292296	0.378344	-0.00844456	0.162849	1.88425e-06	6.09841e-07	0.104154	6.279e-06	0.000198383	0.685967	0.00115142	0.755168	0.00524741	0.836208	0.0546404
CA352578	Prostaglandine D synthase	0.076465	-0.0953172	-0.48556	0.165699	0.024575	0.489341	-0.315113	-3.53257	-0.214892	-0.669416	-0.144549	0.684662	0.517509	0.117109	0.0180476	0.771281	0.000182678	0.00603632	2.14983e-12	0.285002	0.0135831	0.223201
CA352734	Interferon regulatory factor 1-2	0.261185	0.621306	-0.0188102	0.883468	0.197089	0.125519	-0.805385	-0.145208	0.297872	0.564853	0.11426	0.0138488	0.000436689	0.874684	5.80611e-08	0.0448211	0.439286	0.000364616	0.0641029	0.0449652	2.35466e-06	0.13342
CA352760	Toll-interacting protein	0.0844573	0.155196	0.00731502	-0.0752973	-0.173012	-0.279728	-0.0173082	0.0178758	-2.08203	-0.157503	0.148558	0.489331	0.341365	0.940897	0.508227	0.0968483	0.0231948	0.83253	0.755087	1	0.0868223	0.340421
CA352804	Transposase-23	0.496541	0.588648	-0.228505	0.82217	0.263537	0.186447	-0.633502	0.127238	0.309779	0.313106	0.307467	2.07975e-09	5.85359e-07	0.0266597	2.46521e-10	0.003766	0.389669	0.000156044	0.073619	0.00062868	0.00164213	0.00106618
CA352876	MAPK/ERK kinase kinase 5-2	0.0665163	0.160604	-0.149785	-0.364809	-0.325634	0.0262772	-0.0275461	-0.88959	-0.388317	-0.551273	0.000189268	0.415492	0.175327	0.0749589	0.014036	0.0313294	0.705296	0.811265	0.0037557	0.359548	0.00106875	0.999455
CA353031	MAPK7 interacing protein	0.219054	0.43706	0.328435	-0.102401	-0.448195	0.135596	-0.560352	-0.16046	0.0400458	0.241859	0.326623	0.146788	0.0568009	0.0130294	0.389672	0.292753	0.458383	0.00117394	0.41804	0.673395	0.0169052	0.0044236
CA353086	Unknown-279	0.502889	0.30826	-0.227975	0.464579	0.174731	0.565436	-0.309682	-0.00460342	0.094223	0.153532	0.221907	1.21469e-06	0.0699943	0.00615403	9.20883e-05	0.071459	0.0879954	0.0450729	0.96997	0.242553	0.043521	0.0283489
CA353088	Cold-inducible RNA-binding protein-1	0.0366566	-0.0849466	-0.0419639	0.0315345	-0.0071427	-0.331959	0.0914854	0.231556	0.0248127	0.167796	0.00654729	0.375166	0.121154	0.515416	0.467763	0.941964	0.00592684	0.207521	0.0522838	0.722247	0.0131333	0.935496
CA353121	GRB2-related adaptor protein 2	0.398033	0.700381	-0.0583206	0.169945	0.135065	-0.32514	-0.682168	-0.224713	0.29181	0.168999	0.245293	0.000598369	0.000230195	0.761286	0.247843	0.136367	0.0562253	0.161838	0.000594303	0.431799	0.25737	0.0108349
CA353159	CC chemokine SCYA112	-0.0569855	-0.0249499	-0.00954038	0.0335956	0.105076	-0.0404467	-0.036518	-0.295864	-0.0487034	-0.0166302	0.0970303	0.627055	0.743718	0.910796	0.4788	0.0410909	0.686339	0.669186	0.123406	0.153415	0.855533	0.503278
CA353291	Transposase-24	0.405971	0.641836	0.250182	0.592884	0.0301172	-0.00404366	-0.3983	0.97915	0.208162	0.38508	-0.02069	0.00102872	0.00128723	0.552808	0.0313229	0.872026	0.980545	0.573999	0.118941	0.384409	0.00125374	0.705857
CA353313	Cytochrome B-245 heavy chain-1	-0.194972	0.017642	0.23421	-0.0732754	-0.157061	0.182291	0.122513	0.45374	-0.191276	-0.0175506	0.549847	0.00147729	0.785317	0.00169735	0.164535	0.232718	0.112471	0.338344	0.0485062	0.660573	0.948016	4.30068e-05
CA353365	Heat shock 70kD protein 9B-1	-0.374475	0.00772961	0.0471963	0.306234	0.604169	0.134574	1.92855	0.540839	0.145035	0.15987	-0.355031	0.0568764	0.948047	0.850622	0.00879805	0.00571808	0.497304	0.00182349	0.000697977	0.0476934	0.270432	0.000250594
CA353501	C type lectin receptor B	-0.0383139	-0.116569	-0.039011	-1.6335	-0.168821	-0.604882	0.982006	5.6364	0.0665703	-0.0824802	0.285382	0.58997	0.236408	0.549596	5.10682e-12	0.0558328	0.000384629	0.00570145	0.000269633	0.405493	0.374236	0.0195153
CA353647	Solute carrier family 10 , member 2	-0.00720086	0.186347	-0.00809036	-0.0211655	-0.227794	-0.867299	-0.196938	0.1344	-0.272903	-0.0753458	0.0907381	0.847857	0.20228	0.965897	0.812342	0.0788611	0.0158356	0.123131	0.105481	1.23367e-05	0.535783	0.170357
CA353770	Death-associated protein 1	-0.0167304	-0.704328	0.15193	0.00411748	-0.0804557	0.0187048	0.200457	-0.200078	-0.533002	-0.0571342	-0.113945	0.926279	0.0439216	0.717427	0.976981	0.662537	0.911539	0.436234	0.550271	0.0254528	0.740133	0.201484
CA354056	Nucleolysin TIA-1	0.00954389	0.0461434	0.152122	-0.068493	-0.0870589	0.000471574	0.000169821	0.0754398	1.66758	-0.113223	0.555768	0.902387	0.233852	0.0268818	0.244844	0.472495	0.995961	0.998137	0.171639	1	0.159295	0.232653
CA354057	CD81	-0.306071	0.063174	-0.030667	-0.100361	-1.46133	-0.0508915	0.0401581	0.226668	0.0604586	-0.108443	0.0610903	0.0809487	0.297374	0.399594	0.825544	0.645258	0.620547	0.717482	0.174155	0.191146	0.0904967	0.115295
CA354092	Unknown-280	0.620202	0.601667	0.00925771	0.399843	0.488512	0.474043	-0.764139	-0.424104	0.20216	0.177461	0.249965	0.00116468	5.14322e-08	0.946427	3.58546e-05	0.0271258	0.256302	0.000744735	0.000123592	0.0465712	0.0317555	0.0218785
CA354220	FLJ21439 protein	0.426614	0.6521	0.498985	0.410949	0.801111	0.321943	-0.515607	0.0427401	0.375254	0.082809	0.128206	0.0281063	0.0431902	0.474496	0.220779	1	0.670574	0.00384887	0.804692	0.0972332	0.441011	0.161613
CA354408	Tumor necrosis factor receptor superfamily member 9	0.592203	0.651194	0.0908587	-0.0225503	-0.194956	-0.645803	0.309377	-0.157849	-0.205237	-0.01194	0.104066	0.214799	0.211235	0.704138	0.666083	0.0530024	0.0608461	0.403421	0.561806	0.247386	0.951062	0.249998
CA354452	Annexin 11a	-0.0965953	-0.272531	0.149387	0.604377	0.259567	-0.181354	0.510615	0.612298	0.15827	0.212753	-0.151848	0.675726	0.177646	0.512196	0.0152202	0.340396	0.0407475	0.0243716	0.175546	0.207386	0.183253	0.245926
CA354485	T-cell acute lymphocytic leukemia-1 protein	1.24926	-0.230917	-0.856256	-0.0367692	1.03397	-0.165304	0.0227484	0.539107	0.0482563	-0.0163313	0.00558283	1	0.456155	0.0422349	0.456995	1	0.0965822	0.700376	0.196076	0.576655	0.974943	0.96278
CA354559	CD2 antigen cytoplasmic tail-binding protein 2	-0.165827	0.232549	1.3445	0.135985	-1.88336	0.109932	-0.289316	-1.11563	-0.0617654	-0.420643	0.148623	0.166647	0.35303	0.345031	0.00306082	0.0117548	0.130899	0.429478	0.252461	0.383759	0.00800077	0.32536
CA354578	Thioredoxin domain containing protein 4	-0.0291398	-0.0691126	-0.425237	-0.0700825	-0.0469573	-0.0541894	0.0252383	0.152958	0.0383102	-0.0858323	-0.0793046	0.907619	0.914984	0.295045	0.759503	0.759613	0.830495	0.927797	0.63482	0.207701	0.598291	0.458441
CA354612	Cathepsin C-1	0.592925	0.467715	0.193683	0.533868	-0.0157362	1.07721	-0.105593	0.40149	0.134948	0.863763	0.128252	0.0280999	0.250772	0.807517	0.0472712	0.917809	0.00705471	0.0571598	0.461177	0.402754	0.0242769	0.110135
CA354715	Membrane copper amine oxidase	0.232081	0.390658	-0.592958	0.147031	-0.493863	-0.000877708	-0.475974	-0.160673	-0.119975	0.195736	0.32432	0.00990935	0.0290996	0.196944	0.125378	0.456735	0.998859	0.595956	0.0579031	0.276104	0.0376995	0.000827188
CA354801	MAPK/ERK kinase kinase 1-1	-0.506519	0.556785	0.269176	-0.379955	0.433381	-0.361307	-0.623657	-0.24874	-0.437969	-0.414142	0.462221	0.192827	0.155199	0.0602707	0.00080436	0.102559	0.00217852	0.000262844	0.00806004	0.0208665	0.105482	0.000714902
CA354833	Anti-silencing function 1B	0.0220873	-1.15564	-0.0905366	0.0207255	-0.0347168	-0.104967	-0.728274	-0.0265129	0.00633548	-0.141529	0.227512	0.862212	0.00224829	0.208707	0.695321	0.670243	0.266526	0.317009	0.50551	0.839085	0.126398	0.0463154
CA355035	Tumor necrosis factor receptor superfamily member 14	0.154101	0.927615	-0.331444	0.11444	1.54117	-0.113288	-0.00978535	-0.0252796	0.205686	0.0898048	0.259186	0.478745	0.166424	0.111578	0.0604154	1	0.302072	0.99406	0.887254	0.122781	0.696126	0.00582499
CA355038	Interleukin-1 receptor-associated kinase 1-1	0.126878	-0.105611	0.0455804	0.129003	0.038693	-0.111603	-2.19371	-0.100527	0.0384738	-0.0499143	0.208506	0.11757	0.0900142	0.445824	0.00435154	0.718596	0.277604	0.117121	0.466259	0.35076	0.354937	0.213243
CA355055	Reversion-inducing cysteine-rich protein with Kazal motifs	-0.285075	-0.00959287	0.0617328	-0.368657	0.234442	-0.224236	-0.286583	-0.472389	-0.285843	-0.0145418	0.0927825	0.0229691	0.950386	0.612303	0.00912867	0.412468	0.197461	0.0199941	0.0173523	0.0420926	0.938298	0.266593
CA355065	Tapasin-1	0.432745	-0.324283	0.582139	-0.300004	0.183733	-0.195651	-0.0139429	-1.9989	0.270376	-0.182174	-0.0180161	0.0217782	0.0465956	0.574376	0.233493	0.02418	0.693589	0.88972	0.532545	1	0.109074	0.965822
CA355095	Cysteine-rich, angiogenic inducer 61	0.0933989	-0.0130972	-0.0307662	-0.0219831	-0.0288469	-0.257128	-0.0181625	0.093973	-0.156278	0.0728302	-0.0373577	0.153189	0.924963	0.644554	0.675313	0.715699	0.0126997	0.724909	0.441815	0.496007	0.121664	0.822849
CA355141	Annexin 6	-0.186427	0.00550604	0.13703	-0.0702819	-0.0430198	-0.190225	-3.48787	0.139036	0.0290087	0.152037	0.272871	0.383264	0.928919	0.0904393	0.197928	0.72073	0.0243248	1	0.040131	0.594722	0.162887	0.30639
CA355207	Heat shock factor 2-1	-0.0347719	-0.0039467	0.0165946	-0.0406775	0.00234028	-0.284469	0.0311676	0.0354813	0.0259473	-0.0764177	-0.0687467	0.528032	0.934974	0.754345	0.231994	0.973674	0.000144846	0.626188	0.442583	0.541365	0.528059	0.654194
CA355245	Hypoxia-inducible factor 1 alpha-2	0.221259	-0.0248824	0.337935	0.108741	0.0668846	0.242236	0.627627	0.246861	-0.0352739	-0.14704	0.0993535	0.362577	0.689117	0.0264985	0.512838	0.539411	0.411523	0.00162054	0.360085	0.651754	0.314244	0.157794
CA355265	Transposase-52	0.214284	0.664843	-0.182513	0.913374	0.408877	-0.11804	-0.51303	-0.0293418	0.159932	0.127587	0.291406	0.00129033	5.37651e-09	0.0115262	2.56022e-06	2.63851e-05	0.399563	0.00107702	0.647543	0.0557417	0.0742186	0.00238861
CA355349	Transposase-25	0.507259	0.670304	-0.303104	0.132947	0.197799	0.388302	-1.20403	0.101987	-0.206558	0.139041	0.0497156	0.000295901	0.000246712	0.113325	0.0258479	0.145998	0.00865603	0.00300879	0.318617	0.680004	0.034868	0.802962
CA355433	Heat shock protein 30	0.0236799	-0.0668352	-0.179553	-0.125198	-0.132815	-0.129641	0.138958	-0.167585	-0.059307	0.0718697	-0.0343938	0.574497	0.25771	0.0653147	0.0818708	0.245297	0.046301	0.112183	0.093778	0.151909	0.5328	0.712409
CA355488	Tapasin-2	-0.565638	-0.380664	-0.272591	0.0266548	-0.295112	-0.0459747	0.360725	0.557608	0.774079	-0.612074	-0.553157	0.722204	0.369397	0.0107144	0.700786	0.0949966	0.646123	0.264424	1	0.00729394	0.0599536	0.0192678
CA355516	Transposase-26	0.281203	0.776163	0.386817	0.728636	0.209069	0.249405	-0.660236	-0.210159	0.353934	0.355793	0.221767	3.74952e-05	5.30145e-10	0.00044003	4.01687e-05	0.0130033	0.00800452	1.39516e-05	0.05463	0.000120021	0.000312454	0.00564078
CA355527	Adenosine kinase 2	0.314673	-0.173165	-0.361542	0.503659	0.116226	0.569977	0.0197094	-1.41882	0.68693	-0.445594	-0.62676	0.000293046	0.248439	0.00559676	0.241452	0.519298	0.0704501	0.889744	0.0269656	0.00633513	0.000901707	8.55703e-06
CA355602	Bone morphogenetic protein 8A	-0.0266958	0.0559031	-0.161116	-0.280724	-0.127334	0.22598	0.085055	0.0773075	-0.0712684	0.0856102	0.175647	0.451323	0.316355	0.0394842	0.0107643	0.284215	0.234144	0.382293	0.219852	0.235752	0.30434	0.211874
CA355697	Multidrug resistance-associated	2.4162	-2.45529	-0.0813514	-0.359987	-0.13056	-0.936065	0.109532	0.425042	-0.0281689	-0.0951307	0.148237	0.0557643	1	0.477241	0.203247	0.341203	0.0231392	0.263757	1	0.793739	0.46968	0.385899
CA355782	Suppressor of cytokine signaling 3	0.619285	0.104135	-0.0397039	-0.0173832	-0.575609	0.218137	0.159958	-0.44732	-0.0104791	0.275462	-0.101714	0.00233361	0.787951	0.714335	0.71677	0.00675641	0.281081	0.152039	0.210697	0.943207	0.0414867	0.258997
CA355799	MHC class I heavy chain-like	0.352984	0.398562	0.360624	-0.544806	-0.982998	0.692437	-0.554109	-0.0412915	-0.061503	0.0757947	-0.0615298	0.0375401	0.103053	0.158574	0.119692	0.0799564	0.101627	0.626651	0.480209	0.930395	0.716992	0.523895
CA355893	DnaJ homolog subfamily B member 2	-0.360444	0.21849	-0.063062	-1.56582	0.0276043	1.13579	-0.35945	-1.07264	0.223212	-0.119502	0.0645052	0.081482	0.249253	0.834007	0.201436	0.80929	0.0285219	0.316643	0.103943	0.56621	0.171471	0.372304
CA355951	Alpha-taxilin	0.131932	-1.12895	-0.0771541	0.306403	-0.062891	-0.218413	0.158608	0.311124	0.0114039	-0.0113206	-0.185598	0.233332	0.0210745	0.176626	0.393332	0.300919	5.71579e-05	0.0289158	0.400243	0.841488	0.899511	0.285317
CA356007	Transposase-53	0.522431	0.571698	-0.205837	0.780077	0.532439	-0.178526	-0.699767	0.164483	0.24463	0.137353	0.207249	1.29974e-08	4.02378e-06	0.152154	0.000264402	9.46265e-05	0.219111	0.00247628	0.245912	0.0547071	0.0415008	0.0208539
CA356055	Transposase -63	0.619388	0.38389	-0.0442836	0.49237	0.080216	-0.493686	-0.710179	-0.132918	0.526886	0.0275538	0.223525	2.737e-09	0.000546637	0.811071	0.00366066	0.666982	0.19315	3.588e-05	0.181591	0.0020497	0.720991	0.000398105
CA356084	Ig kappa chain V-IV region B17-1 Omy 23312	1.34107	-0.766696	-0.132563	0.162982	0.0298824	-0.270426	-0.0152072	-0.607762	1.08657	0.13664	0.774302	2.62802e-07	0.0222972	1	0.0536679	0.750271	0.0174944	0.83773	0.369594	0.00019024	0.28088	9.63531e-05
CA356384	Toll-like receptor 20a	-0.268042	0.396007	-0.268913	-0.337427	0.340224	-0.264736	0.479891	0.0347789	-0.124514	-0.427955	-0.00616514	0.183897	0.0353803	0.227896	0.0273347	0.00826832	0.0118441	0.644329	0.779996	0.760121	0.0029233	0.952253
CA356403	Sulfotransferase 2	-0.217957	-0.145597	1.12503	0.201519	-0.521462	-1.22721	-0.0243635	-0.244065	0.0793054	0.395974	0.165273	0.343812	0.688197	1	0.595753	0.0354168	0.00186784	0.770864	0.540073	0.362519	0.118408	0.154882
CA356429	NACHT-, LRR- and PYD-containing protein 2	0.373579	-0.0304699	-0.100384	0.265185	0.0644315	-0.274009	0.397611	0.378665	0.30933	0.0392893	-0.114749	0.000320553	0.654939	0.461585	0.0648841	0.590452	0.204116	0.188892	0.109008	0.0951625	0.686819	0.0526329
CA356454	Guanine nucleotide exchange factor	-0.107373	-0.0327961	-0.021481	0.036518	0.167542	0.284462	0.0493435	0.0323425	0.0468994	0.0163633	-0.225208	0.582544	0.707861	0.627214	0.499557	0.0869812	0.00269399	0.526954	0.62185	0.247202	0.753596	0.0293609
CA356463	Pleiotrophin precursor	-0.110363	0.05576	0.0399036	0.0112692	-0.0244211	-0.112006	-0.0517127	0.0173765	-0.0514184	0.297071	0.136247	0.113195	0.0560803	0.577458	0.651542	0.763564	0.194497	0.400403	0.624456	0.470532	0.320903	0.142247
CA356575	CLN3 protein	0.110187	0.130038	-0.221972	-0.0444429	-0.0967439	-0.0053036	-0.0813167	-0.0450774	-0.0502709	-0.250248	0.326052	0.058069	1	0.406202	0.413588	0.366089	0.954157	0.168853	0.494632	0.13969	0.176798	0.000965331
CA356686	Receptor-interacting serine/threonine-protein kinase 2	-0.225545	-0.578427	-1.44891	-0.364323	-0.0941045	0.674623	0.0853689	1.41947	-0.278525	0.168912	0.675319	0.384751	0.0763946	0.240878	1	0.309431	0.340239	0.42069	0.201172	0.110575	0.0139428	1.53119e-06
CA356734	Adenosine kinase 1	0.992137	0.0411439	-0.08898	-0.267904	0.525579	-0.533976	0.00979987	0.536117	0.253806	-0.162036	0.286243	0.0045731	0.777486	0.367525	0.574755	0.178312	0.302909	1	0.133255	0.314461	0.514496	0.00221145
CA356744	Apoptosis regulatory protein Siva	-0.386006	0.195957	0.14744	-0.277863	-0.0827992	-0.512413	-0.241029	-0.00629019	0.0559074	0.152609	0.304381	0.144746	0.126757	0.453844	0.0417874	0.715504	0.00518945	0.150524	0.972503	0.677345	0.270992	0.00229288
CA356752	Transposase-27	0.505041	0.701977	-0.298944	0.78421	0.300528	0.154529	-0.416074	-0.11967	0.220773	0.1475	0.571064	4.49531e-07	3.34364e-08	0.0027544	9.1551e-08	0.00447971	0.421804	0.006138	0.146336	0.0619583	0.128713	0.000155244
CA356762	Transposase-28	0.438598	0.696001	-0.113075	0.504668	0.192212	-0.309424	-0.501138	-0.227161	0.386932	0.201143	0.25152	0.000862461	0.000279296	0.506902	0.000425827	0.337948	0.253136	0.0197638	0.0274811	0.00312033	0.0844039	0.0317332
CA356764	Engulfment and cell motility protein 1	3.7366	0.934105	0.0649625	-0.509685	0.623698	1.31622	0.0398859	0.138665	-0.000710495	0.100143	-0.121433	0.00730143	0.0119578	0.890091	1	0.146848	0.0111699	0.548012	0.401459	0.988308	0.14341	0.343766
CA356857	Thioredoxin-dependent peroxide reductase-2	0.0904506	-0.150573	-0.26461	0.23182	1.00659	-0.910045	-0.684938	-0.656373	-0.794417	-0.143104	-0.279435	0.20788	0.520947	0.418364	0.151384	0.217044	0.00798444	0.123817	0.294983	0.202892	0.868116	0.0704
CA356885	Transposase-29	0.534574	0.063008	-0.328611	0.359182	0.787359	-0.64087	-0.398975	-0.122975	-0.168525	-0.0462906	0.4056	0.00746922	0.714307	0.384486	0.10041	0.00993713	0.0257073	0.150911	0.423482	0.590579	0.754144	0.00840023
CA356923	Zinc-finger protein HT2A	0.15332	-0.0571727	0.0209439	-0.0844906	-0.182316	-0.0381875	-0.106836	-0.0003125	-0.263031	-0.224221	0.222408	0.0622806	0.363884	0.752059	0.101425	0.0808011	0.716196	0.133817	0.996243	0.150319	0.000669944	0.00495589
CA356940	47 kDa heat shock protein-1	0.05156	-0.0484048	-0.00570858	-0.15877	0.111038	-0.322237	-2.44335	0.0951177	-0.0545724	0.526593	0.036357	0.107598	0.574852	0.92101	0.440651	0.354159	0.0092434	1	0.586602	0.257823	0.0798851	0.819161
CA356974	Interferon-induced guanylate-binding protein 2	0.207606	0.0844049	-0.373044	-0.407193	-0.915463	-0.259037	-0.0871701	-0.772822	0.869611	-0.0733508	-0.291534	0.22335	0.604559	0.285254	0.63098	0.203946	0.154473	0.795225	0.256469	0.232848	0.623451	0.00510349
CA357014	Myeloid differentiation primary response	-0.0506732	0.1784	-0.527974	0.116133	-0.113842	0.101621	-0.665316	-0.317619	-0.0727742	-0.0764653	-0.00643165	0.619809	0.191488	1	0.123388	0.290213	0.663152	1	0.462873	0.0266027	0.502843	1
CA357109	Tumour necrosis factor receptor	-0.43138	-0.14571	-0.000706078	-0.0739799	0.0611499	-0.288761	0.808285	0.809148	0.335131	-0.114834	-0.552447	0.00101718	0.571374	0.995998	0.642825	0.676198	0.164852	0.0409465	0.00250764	0.0415768	0.225582	0.000110567
CA357173	Peptidyl-prolyl cis-trans isomerase 2-2	0.540021	0.296271	0.118351	0.131899	0.466181	0.513465	0.303423	-0.847717	0.316218	0.0730515	0.127331	7.14399e-05	0.00303163	0.0984806	0.340642	0.00982427	0.00182565	0.411431	0.00607657	0.079863	0.553595	0.113759
CA357217	Ubiquitin ligase protein CHFR	-0.29974	2.56284	0.0198064	-0.0594326	-0.130764	-0.947315	-0.109858	0.147927	-0.0248582	-0.228228	0.0648745	0.308762	0.0866318	0.790496	0.304967	0.181405	0.287476	0.14737	0.21259	0.6341	0.109509	0.68978
CA357261	Cathepsin F	0.46797	0.518913	0.141141	0.175923	0.521553	0.236961	-0.595564	0.063855	-0.186549	-0.101543	0.157267	1.31855e-05	0.000366204	0.195917	0.288456	0.00728733	0.073014	0.0476722	0.589372	0.0950036	0.476812	0.029845
CA357383	Unknown-281	-0.220918	1.18024	3.62595	0.891327	-0.128316	-0.158692	0.909094	0.896759	0.167521	0.302874	0.215284	0.559381	0.00979141	0.00415477	0.319562	0.901774	0.0640812	0.278636	0.0544542	0.690223	0.00912334	0.168985
CA357413	Amyloid beta A4 protein precursor	1.65167	0.275846	0.042428	0.100203	-1.10976	0.172782	0.0896918	-0.337487	0.0375883	0.117052	-0.0847776	0.0374122	0.0456477	0.506811	0.0401009	0.103639	0.0992995	0.358753	0.180192	0.517736	0.110017	0.331763
CA357582	MAPK/ERK kinase kinase kinase 4-1	-0.303572	0.0705675	-0.493682	0.0238927	0.71686	0.0853062	1.20465	-0.573936	0.785811	0.524952	-0.155051	1	0.483391	1	0.9482	0.0386753	0.840085	0.645515	0.0593557	0.108997	0.426497	0.0384283
CA357598	Alpha-1-antitrypsin precursor	0.109872	0.0293201	-0.0873293	-0.00914156	0.0126197	-0.172281	-0.00298687	0.0396343	0.0396044	-0.0220629	-0.031558	0.11156	0.500111	0.240854	0.733971	0.865927	0.0433293	0.963015	0.266883	0.37341	0.798661	0.665549
CA357749	Transposase-30	0.599291	0.93666	-0.319817	0.752629	0.21386	0.657027	-0.473918	-0.413676	0.355507	0.243292	0.495631	7.0833e-06	4.9938e-05	0.0210608	9.89033e-06	0.0619217	0.0217982	0.00144313	0.0111431	0.00185642	0.00265547	2.36295e-05
CA357761	Galectin-3	-0.468218	-0.187077	0.725955	-0.427927	0.0346778	-0.826531	-0.125228	0.31068	-0.5966	-0.0140177	0.454088	0.000170354	0.243993	0.136195	0.00470427	0.918828	0.00129412	0.355724	0.00919615	0.0117632	0.931912	4.17047e-05
CA357820	Calponin 1	0.060628	-0.627127	-0.0221803	-0.34518	0.787449	-0.168077	-0.0143263	-2.29628	-0.00488816	-0.09509	0.290312	0.200542	0.294512	0.768183	0.0451746	0.392428	0.427878	0.87069	0.135	0.940291	0.690114	0.359506
CA357899	Death-associated protein kinase 3	0.0337935	-0.0758193	-0.101463	0.0125182	-0.138001	-0.239709	0.100839	-1.67955	-0.0461901	-0.0651273	0.0296217	0.495483	0.187715	0.0762367	0.82439	0.21357	0.0260416	0.271441	1	0.226339	0.360046	0.749792
CA357998	Chemokine receptor-like 1	-0.184341	0.21544	-0.0624593	-0.0512348	0.96918	-3.06617	1.49636	0.56743	-0.15736	0.317521	0.269895	0.899266	0.931938	0.54534	0.242867	0.285788	1	1	0.170813	0.426295	0.0664605	0.00413338
CA358107	Ectonucleoside triphosphate diphosphohydrolase 1	0.0497527	-0.1097	0.00521837	0.00374797	-0.141037	-0.279904	0.0313443	0.0590463	-0.0366318	0.0997679	-0.0571273	0.453669	0.0436636	0.933226	0.942387	0.162343	0.00390514	0.645758	0.252079	0.520836	0.243997	0.343212
CA358202	Drebrin-like protein	0.281128	0.134051	0.442171	-0.156304	-0.172339	-0.617766	0.275244	0.56751	0.430227	-0.0447483	0.183601	0.000615898	0.235346	0.0119578	0.374806	0.556706	0.102479	0.219753	0.0158914	0.0286581	0.514067	0.0340355
CA358266	T-cell, immune regulator 1, isoform a	0.145459	0.189321	0.108269	0.0114352	-0.134173	1.16034	0.721222	-0.185204	0.551474	-0.70524	-0.074883	0.700487	0.256015	0.823923	0.803244	1	0.0421395	0.00800976	0.363181	0.335712	8.8531e-05	0.539436
CA358347	Transposase-31	0.161189	0.22092	0.259919	-0.130585	-0.139756	0.712517	-0.664132	-0.460948	-0.282081	-0.246515	0.179696	0.0130262	0.027071	0.0283623	0.371319	0.383138	0.187989	0.00700471	0.0837466	0.0273746	0.205621	0.142633
CA358411	Phosphoinositide-binding proteins	-0.00168877	-0.205251	-0.0582586	0.0298527	-0.176113	0.0383953	0.0592964	0.0412903	-0.0832521	-0.69185	0.112994	0.976042	0.597742	0.34198	0.736994	0.180403	0.74633	0.588345	0.44221	0.0290123	0.541188	0.268382
CA358548	Polyadenylate-binding protein 4	0.298598	-0.40084	0.141209	0.229254	-0.340546	-0.102315	0.331813	-0.638452	-0.0385688	0.329045	-0.473676	0.426577	0.159921	0.13445	0.0451893	0.0240373	0.359746	0.151671	0.0336165	0.673727	0.0476357	0.00230467
CA358557	Leukocyte receptor cluster member 4	-0.109089	-0.0409872	-0.546035	-0.00219524	-0.00219671	-0.193892	0.161099	0.141763	-0.0444911	0.133875	-0.110494	0.107297	0.333652	0.364967	0.96566	0.981347	0.0703296	0.134614	0.254677	0.176074	0.0996969	0.693102
CA358621	Microsomal glutathione S-transferase 3	0.391372	0.0012193	0.0272694	-0.0488522	-1.11675	0.309826	-0.722493	0.02797	0.0218546	0.06952	-0.0838809	0.108611	0.977748	0.635003	0.203647	0.175613	0.0810804	1	0.740685	0.685484	0.661051	0.594951
CA358782	Aldehyde dehydrogenase 1A1	0.13736	-0.180162	0.495796	-0.306142	0.160174	-0.141104	0.249209	-0.323813	1.48102	0.592055	0.226826	0.197455	0.272928	0.642376	0.0635133	0.33972	0.646323	0.218102	0.17054	1	0.255816	0.0671229
CA358820	Proteinase activated receptor 1	-0.191447	0.0795162	0.0885785	0.0570619	0.177626	-0.321936	0.00422322	-0.108762	0.00992357	-0.0572932	0.705809	0.0988471	0.817701	0.107822	0.187051	0.0183946	0.010824	0.965369	0.302635	0.804489	0.742864	0.357753
CA358882	DeltaB	-1.0958	-0.182788	0.309126	-0.266653	0.603141	0.41086	1.28103	0.153034	-0.00954732	-0.870905	0.216763	1	0.405624	0.849903	0.331661	0.00908464	0.198264	0.0138009	0.714534	0.869403	0.130871	0.116407
CA358884	Transposase -65	0.562848	0.502369	-0.244176	0.395115	0.323563	0.265758	-0.395928	-0.124154	0.327376	0.276373	0.51925	1.77724e-06	8.81607e-06	0.0211686	0.0111683	0.0014946	0.0931457	0.0534846	0.273695	0.00108136	0.0153497	7.62113e-06
CA358887	FRG1 protein	0.0828934	-0.272031	-0.714119	-0.124162	-0.237114	0.380612	-0.00810557	-0.174889	0.763303	-0.160791	-0.0886951	0.804883	0.0196807	0.0789533	0.437435	0.174637	0.575427	0.91092	0.0875011	0.505192	0.035698	0.485914
CA358934	Adenosine deaminase 1	0.0280605	-0.162562	0.461782	-0.503724	0.521994	-0.0697424	-0.457506	-0.119877	-0.0545781	0.23087	-0.113075	0.764651	0.118798	0.00649983	0.000383023	0.225845	0.403298	0.016179	0.283902	0.683626	0.0603351	0.412549
CA358968	Complement component C3-3-2	-0.0945464	-0.250954	0.423425	0.0786081	0.34745	-0.262319	-0.178317	-0.147599	-0.175558	-0.110139	0.356999	0.739854	0.0932027	0.0750838	0.250293	3.83404e-05	0.0576648	0.270536	0.102459	0.0333195	0.52517	0.00302821
CA358990	B-cell lymphoma 6 protein-2	-0.0511729	1.10729	-0.0214357	-0.0416879	-0.107087	0.0262545	-0.379937	-0.0530191	-0.313044	-0.0434708	0.254416	0.564548	1	0.612863	0.626028	0.140336	0.764945	0.0509274	0.122315	0.325043	0.615103	0.0342091
CA358998	Cysteine-rich protein 1	-0.508445	-0.0509545	0.0621213	-0.00598593	0.137584	0.243589	0.14337	2.11902	0.275696	-0.137777	0.183433	2.58404e-05	0.49051	0.436112	0.916533	0.0690892	0.0531624	0.52367	6.56573e-09	0.158254	0.134431	0.130031
CA359009	Midkine-related growth factor Mdk2	1.26849	-0.368987	-0.762132	0.717299	0.494321	-0.510148	-0.392788	-0.547525	-0.667644	0.113336	0.0498663	0.508004	0.223698	1	0.120968	0.175571	0.274342	0.220439	0.137404	0.569566	0.639624	0.627949
CA359042	Bloom's syndrome protein	-0.215863	-0.215702	-0.96753	-0.0355892	0.045288	0.0516097	-0.0616687	0.756025	-1.10588	-0.911322	-1.4238	0.354527	0.0934021	0.0144828	0.642665	0.678531	0.531812	0.379363	1	0.150242	0.000277359	0.164557
CA359043	NAD-dependent deacetylase sirtuin 5	-0.0557878	-0.00193334	-0.105412	-0.080791	-0.0855104	-0.102138	0.0407295	0.166616	-0.0531987	-0.0993572	-0.352025	0.346505	0.981328	0.0227833	0.36692	0.397409	0.309443	0.413122	0.139052	0.180981	0.695485	0.40482
CA359048	Ran-binding protein 2	0.535941	0.028029	0.123388	-1.28315	-0.604075	0.0897841	0.720452	0.460273	-6.07444	-0.0294593	0.0745482	0.519281	0.899201	0.755085	1	1	0.238749	0.293468	0.133249	0.00941763	0.806518	0.415642
CA359060	MHC class I antigen	0.0406739	-0.0930432	0.491942	0.238806	0.0791333	-0.143294	-0.508967	-0.772738	0.249641	-0.33302	0.199177	0.748249	0.362777	0.0332398	0.371983	0.711472	0.192464	0.0401976	0.00316067	0.267659	0.00625126	0.148074
CA359144	Aldehyde dehydrogenase 1A2	0.0522251	-0.00918178	0.00421324	0.119976	0.0771328	0.176206	-0.0471001	0.0566527	0.154323	0.204297	0.38069	0.212889	0.827656	0.955488	0.10595	0.304447	0.463446	0.372536	0.18843	0.00387344	0.0264183	0.00738391
CA359162	Signal transducer and activator of transcription 4	-0.831012	-0.156555	0.441165	1.33611	0.0500446	-0.129027	-0.87972	0.373772	0.349018	0.0231067	0.238233	0.265984	0.353144	0.456608	0.0235439	0.673645	0.170098	0.0118126	0.254118	0.0946848	0.910713	0.098321
CA359170	Metallothionein B	-0.291875	-0.0638876	0.0315293	-0.14179	0.0121773	-0.409167	-0.23677	-0.561826	-0.810368	-0.198384	-0.0922155	3.87947e-05	0.147126	0.787193	0.0385113	0.90537	0.104998	0.00982419	0.000101439	6.50604e-07	0.102222	0.530408
CA359311	DnaJ homolog subfamily C member 5	0.14255	-0.000198722	0.103397	0.0974044	-0.220657	0.160957	-0.0610446	0.164784	0.0882517	0.16481	0.171047	0.0166399	0.997066	0.0814235	0.2829	0.0806685	0.42946	0.45098	0.442561	0.28958	0.220952	0.0267379
CA359321	Phosphatidylinositol 3,4,5-trisphosphate-dependent Rac exchanger 1 protein	-0.113355	-0.0453336	-0.155976	0.261389	0.0650058	0.29018	0.347028	0.235708	0.608362	0.0844641	-0.691818	0.157232	0.559543	0.0681394	0.0648277	0.611066	0.102868	0.0813597	0.217136	0.000454362	0.0188232	0.000145517
CA359344	Transposase-32	0.589429	0.241208	-0.0668995	0.418282	0.528259	-0.0555293	-0.204806	0.227653	0.317586	-0.0513405	0.0574001	4.28707e-06	0.0115867	0.351915	0.00202017	0.000438855	0.639592	0.180242	0.114641	0.050493	0.488167	0.46705
CA359442	Liver-expressed antimicrobial peptide 2A	-4.75989	1.11865	-0.0795065	0.186599	0.493209	0.344977	-0.610697	-0.178204	-0.484559	0.0130394	0.250549	0.141942	0.376826	0.327984	0.409363	0.0256257	0.348642	0.156532	0.483816	0.0968709	0.917808	0.227095
CA359451	C type lectin receptor C	-0.0226829	0.168127	-0.00540491	-0.541717	0.202525	-0.0413072	1.25225	1.6218	0.255986	-0.10836	0.252195	0.623577	0.762122	0.960168	1.11231e-05	0.163109	0.819149	0.00106948	0.000119553	0.277609	0.677822	0.0254516
CA359487	Protein phosphatase methylesterase 1	0.303562	0.275899	-0.0323664	0.102823	0.239593	0.045924	-0.196148	0.120432	-0.113282	0.040823	0.321296	0.0256776	0.0834924	0.777372	0.501612	0.141003	0.881748	0.511066	0.363207	0.686809	0.758895	0.00563218
CA359540	Myelin basic protein-1	0.112728	-0.265197	0.0699583	-0.0334253	-0.12115	-0.231159	0.230325	0.177497	0.03466	0.239862	0.158911	0.32358	0.573372	0.205631	0.719491	0.475882	0.055242	0.0198245	0.415897	0.636358	0.214828	0.00307675
CA359569	Voltage-dependent anion-selective channel protein 1	-0.336639	-0.173502	-1.57676	-0.298373	-0.108263	0.292012	0.568273	0.1209	-1.03027	-0.045155	-0.202453	0.0401778	0.125198	0.0975604	0.0940164	0.757119	0.00555647	0.04368	0.524744	0.107828	0.712318	0.0233261
CA359643	Derlin-1	-0.106305	-0.474931	-0.768075	-0.278749	0.0763708	0.069073	-0.464781	0.274984	-1.15941	-0.469944	0.258076	0.62519	0.198965	0.301155	0.0231541	0.80679	0.661189	0.193799	0.448862	0.454151	0.0604047	0.0130171
CA359761	PTB domain adaptor protein CED-6	-3.90748e-05	0.00207406	0.0924734	-0.322754	-0.153286	-0.0392201	0.0297371	-0.408147	0.466061	-0.472086	0.400495	0.999587	0.98162	0.174425	0.00528276	0.0134775	0.410123	0.554017	0.023902	0.172674	1.21644e-05	0.00853836
CA359784	Heat shock protein 4	0.00332796	-0.320441	0.488707	0.147224	-0.390942	0.161951	0.165954	0.773558	0.0151049	-0.275614	-0.194879	0.975718	0.0141845	0.00054488	0.414551	0.0663404	0.318703	0.563213	0.00363823	0.955241	0.0146506	0.0774623
CA359824	Cytoplasmic protein NCK2	-0.143313	0.974682	-0.0144798	0.483242	0.400377	0.326269	-0.31199	-0.307963	1.12966	0.570938	0.0557859	0.882023	0.479373	1	1	0.667356	0.185164	0.690255	0.134999	0.114218	0.0112594	0.554538
CA359892	Transposase-8	-0.433201	-0.34306	0.0163977	0.0464897	0.115072	-0.302288	0.714177	1.08922	0.422795	-0.140787	-0.494731	0.043888	0.0041802	0.906466	0.770009	0.365681	0.0306212	0.000332693	5.23616e-06	0.0379403	0.332079	2.68482e-05
CA359906	Cytochrome P450 4F3	-0.316015	-0.193443	-0.263748	-0.344903	-0.0737211	-0.775142	0.702748	0.3625	-0.00917464	0.537884	0.176972	0.031709	0.393459	0.127092	0.140312	0.634601	0.0189619	0.732628	0.236577	0.907718	0.0331039	0.180831
CA359907	T-cell receptor beta chain C region	1.02232	0.344215	0.150503	0.0746416	0.878819	-0.533826	-0.333956	-0.125747	-0.0694408	0.496192	0.015655	0.059895	0.00819688	0.506524	0.277373	0.225891	0.243446	0.0591321	0.174372	0.841286	0.0167443	0.899164
CA359924	Membrane-type matrix metalloproteinase 1 alpha	-0.139032	-0.223537	0.111805	0.141692	-0.105807	-0.25488	-0.18046	0.207242	-0.139763	0.0401469	-0.212961	0.0190681	0.0132009	0.322678	0.0529961	0.393226	0.0527595	0.424626	0.182081	0.0489123	0.753465	0.64552
CA359963	Homocysteine-responsive endoplasmic reticulum-resident ubiquitin-like domain member 1 protein	-0.20386	0.0494502	0.050288	0.0513909	0.171006	0.267749	-0.00355098	-0.134326	0.00764535	-0.129306	0.217474	0.215535	0.251173	0.512938	0.393689	0.0219196	0.0446485	0.958499	0.429205	0.885371	0.0419637	0.0525255
CA360016	Heat shock 27 kDa protein-2	0.459147	0.546637	-0.0110575	0.607472	0.740697	0.0382229	0.00905588	-0.525359	0.0482205	-0.122854	0.0865989	0.207362	0.562961	1	0.0776349	1	0.620262	0.986016	0.06078	0.910072	0.700408	0.421395
CA360060	T-complex protein 1, subunit 3	-0.00714486	-0.0379615	-0.240046	0.19958	0.361726	0.237138	0.365438	-0.129943	0.1877	-0.000698426	-0.213748	0.971947	0.740768	0.202855	0.260753	0.0884498	0.468226	0.147451	0.422965	0.335164	0.996193	0.0168608
CA360089	Transposase-33	0.0789715	-0.276861	-0.0147432	-0.595606	0.0660463	-0.525639	0.0537243	0.0843638	-0.158033	-0.0667738	0.193853	0.351109	0.830089	0.882891	0.0853255	0.570222	0.00346226	0.400638	0.157249	0.3304	0.313966	0.0918935
CA360160	CD163-a	0.470628	0.598986	0.0633968	0.751911	0.41375	0.220145	-0.338458	-0.10863	0.177394	0.182942	0.354141	0.00134518	6.81384e-05	0.738526	0.0050329	0.0822421	0.0983387	0.0627862	0.0503578	0.309181	0.0603106	2.85105e-05
CA360163	Tyrosine-protein kinase SYK	-0.119996	-0.172414	-0.287663	-0.0909523	-0.0102437	0.810359	0.554432	-0.020243	0.300805	-0.0167537	-0.502427	0.0135879	0.00918168	0.0019962	0.228808	0.902163	0.000209295	0.000203072	0.821518	0.00123581	0.793794	7.94328e-05
CA360187	G2/mitotic-specific cyclin B1	0.498447	-0.0221632	-0.195785	0.0748843	0.132658	-0.200394	0.415353	0.44221	-0.578131	-0.0345921	-0.65606	0.382236	0.883267	0.311981	0.149533	0.653	0.622199	0.000284528	0.0186436	0.302981	0.838406	0.0407998
CA360253	Deoxyribonuclease II-2	-0.266185	0.136412	0.448765	-0.583747	0.0527106	-0.418176	0.0308583	-0.609991	-0.0409077	0.299553	0.0295007	0.557222	0.242412	1	1	0.688536	0.0199725	0.647302	0.427282	0.595656	0.0266522	0.817301
CA360293	Ankyrin repeat domain protein 15	0.20075	0.198353	-0.12344	0.951401	0.346933	-0.261532	-0.515895	0.101365	0.10314	-0.120881	-0.0650739	0.444311	0.346054	0.678851	0.0234678	1	0.00603928	0.502626	0.600397	0.510155	0.449867	0.609862
CA360362	Soluble epoxide hydrolase	0.0724991	-0.211318	0.761107	0.122373	0.183315	-0.0744656	0.00133922	0.375483	-0.0694905	0.0347039	0.374102	0.560087	0.0876162	0.357674	0.0168376	0.0405441	0.468298	0.985684	0.19636	0.316413	0.848783	0.00171305
CA360465	B-cell receptor-associated protein-like	-0.0274337	0.0359865	0.000662838	0.0534668	-0.00989665	-0.0313019	0.0189206	0.0695983	0.0416868	-0.0150305	0.353952	0.545031	0.313517	0.993656	0.132742	0.918832	0.730684	0.733873	0.340693	0.376273	0.923138	0.000755204
CA360532	CD136, macrophage receptor	0.0911546	-0.0774294	-0.234201	-0.449023	0.0144404	-0.385193	-0.393997	-0.0386702	-0.404689	-0.0296468	0.369098	0.200682	0.872892	0.0743115	0.30003	0.914889	0.00366694	0.649394	0.922787	0.295683	0.877811	0.129312
CA360649	Fibromodulin	-0.885106	0.285536	-0.154056	-0.0966913	0.227689	-0.091892	0.29818	-0.452685	-0.117797	1.79865	-0.197278	0.261077	0.170929	0.42175	0.587541	0.0490745	0.537255	0.507763	0.10797	0.192771	1.35409e-06	0.499799
CA360674	Transposase-34	0.298861	0.477253	-0.0292746	0.712713	0.202279	-0.296288	-0.741062	-0.140295	0.379367	0.372067	0.189762	0.00178921	6.36397e-07	0.839162	0.000539815	0.00382221	0.0241086	0.0200221	0.145732	0.00349422	0.0251958	0.0778229
CA360689	Tyrosylprotein sulfotransferase-2	0.149746	0.771999	-0.399209	-0.0329195	0.20007	-0.188725	0.049102	0.124482	0.0136121	-0.156873	-0.0791	0.331569	0.361834	0.116432	0.359417	0.0237865	0.666315	0.532949	0.0197538	0.857022	0.0481527	0.5096
CA360785	NACHT-, LRR- and PYD-containing protein 12	1.1216	-0.0349409	0.447968	0.217751	0.0705993	-0.22597	0.397908	-0.0969587	-0.423755	-0.163576	0.0856441	1	0.927033	0.310258	0.13729	0.346095	0.796974	0.275096	1	0.198233	0.121632	0.569951
CA360795	Dipeptidyl peptidase IV	0.3952	-0.455041	-0.127223	0.0748649	-0.0154925	-0.36912	0.0670172	0.0119361	0.214794	-0.176915	0.0540905	0.402478	0.291974	0.0259095	0.257902	0.876477	0.108388	0.525233	0.804601	0.00838077	0.195666	0.585551
CA360960	Cytochrome P450 1A1	0.365452	-0.454654	0.149374	0.673779	1.82849	0.28939	0.607034	0.761437	0.0929855	2.49455	0.0804619	0.452507	0.329849	0.272247	1	1	0.113457	0.491053	0.0151954	0.272519	0.00017922	0.495064
CA361101	Regulator of G-protein signaling 1-2	0.0615924	-0.269491	-0.0540601	-0.189285	0.0673704	-1.02408	-0.464492	-0.202502	-0.0923266	0.0954293	-0.0889355	0.839081	0.105772	0.769549	0.121635	0.418575	0.080746	0.0304354	0.048744	0.623309	0.367474	0.516858
CA361151	Annexin A1-2	-0.440277	-0.0423562	-0.105412	-0.351395	0.661984	-1.02562	0.354455	0.557183	-0.236444	-0.355025	0.592818	0.0145548	0.682694	0.541611	0.000575645	0.548853	0.00140868	0.0225138	8.06672e-05	0.0376223	0.00167787	6.37545e-05
CA361178	IkappaB kinase complex-associated protein-1	-0.0919534	-0.106011	0.302381	-0.116104	0.137996	-0.188125	0.00342246	-0.808729	-0.103685	-0.170354	-0.111186	0.123789	0.264802	0.25794	0.00673506	0.0690274	0.0518638	0.956718	0.469639	0.079809	0.0406767	0.36717
CA361232	Dual specificity protein phosphatase 5	0.206917	-0.0277444	0.0246734	0.0291201	-0.0970973	0.00220631	2.38814	0.327663	-0.0887423	-0.0920385	-0.00350721	0.0390721	0.716179	0.708957	0.571785	0.0336059	0.976459	1	0.000246608	0.334691	0.0538522	0.985962
CA361342	Orphan nuclear receptor NR4A2	0.0278025	-0.0382319	0.00849034	-0.00667446	0.0418139	0.153243	-3.51376	-1.35759	0.0116163	-0.133022	1.11638	0.710649	0.45752	0.902676	0.923276	0.567985	0.639166	0.194958	0.000563656	0.824124	0.0720507	0.513584
CA361379	Estrogen receptor-1	-0.24199	-0.197526	0.16526	-0.430514	0.391765	0.806983	-0.0649056	0.273654	0.0606473	-0.65042	-0.13028	0.289225	0.609661	0.441772	0.152869	0.308522	0.0218382	0.905132	0.0410571	0.960514	0.0243708	0.671838
CA361395	Leukocyte antigen CD37	1.81178	-0.0694881	-0.0640995	0.0939948	0.105783	1.19827	-2.30362	-0.0768459	0.299838	-0.193984	-0.062626	0.0211547	0.66114	0.64217	0.251248	0.233122	0.082129	0.0484397	0.691345	0.0801246	0.0852197	0.456233
CA361415	C-Jun protein	-0.0592906	-0.64305	0.118923	0.441573	-0.143145	-0.56111	-0.0135048	-0.396248	0.0247517	-0.178625	-0.567068	0.291685	1	0.516731	0.543583	0.415176	0.571742	0.889287	0.134116	0.883539	0.536874	0.261725
CA361443	Nucleolysin TIAR	0.191753	0.0294735	-0.0986038	0.0559691	0.0300647	-0.0619247	-0.0137422	-0.0517281	0.0379331	-0.815529	-0.343566	0.104112	0.873803	0.0785112	0.162738	0.748347	0.612435	0.792926	0.402338	0.474385	0.00108146	0.162812
CA361474	Transposase-35	0.528672	0.778969	-0.135558	0.339722	0.361826	0.179383	-0.251155	-0.0260582	0.286382	0.21049	0.383215	0.000130881	2.77315e-05	0.360559	0.11852	0.00420225	0.371722	0.0889601	0.703313	0.0584124	0.019251	0.000105362
CA361528	MAPK/ERK kinase kinase 14	-0.110496	-0.0487529	-0.0631289	-0.0241088	-0.131027	-0.122567	0.0651162	-0.0268388	0.0390738	0.360503	0.686508	0.9115	0.257991	0.433374	0.644037	0.289581	0.152702	0.506091	0.625464	0.487403	0.0117265	0.0511357
CA361535	CC chemokine SCYA106	-0.111782	-1.38664	-0.153003	-0.652914	-1.11004	-0.432759	0.187219	-0.0105871	0.208629	-0.698216	-0.284117	0.311996	7.6101e-05	0.123203	0.028732	0.000918778	0.0108453	0.839857	0.973572	0.0971405	1.02965e-06	0.00926294
CA361692	AHA1, activator of heat shock 90kDa protein ATPase	0.833053	-0.540602	0.135317	0.679164	-0.0589672	0.0264864	0.837518	0.661579	0.660015	-0.360054	-0.18389	0.0175369	0.00545546	0.512727	0.0120004	0.872083	0.883911	0.0387946	0.188779	0.353718	0.00770237	0.0284714
CA361724	Signal transducer and activator of transcription 3	-0.159723	-0.360425	0.275301	0.296672	0.443691	2.10252	0.286619	0.442506	0.489551	0.139051	0.282281	0.526891	0.043333	0.388658	0.213384	0.0722059	0.000144684	0.0425986	0.130493	0.28958	0.433422	0.006462
CA361754	Glutathione S-transferase theta 1	-0.243433	-0.133172	0.204672	-0.266656	-0.209132	-0.269285	-0.019046	0.309891	0.0462281	0.111117	0.0857441	0.010243	0.187762	0.0110901	0.00921073	0.123275	0.072024	0.927466	0.0212618	0.802274	0.560318	0.223622
CA361817	Transposase-36	0.549763	0.623687	0.0132589	0.750849	0.323023	-0.609008	-0.844638	-0.0798121	0.601788	0.202387	0.170303	3.26003e-05	0.00191248	0.917347	0.0113198	0.053463	0.0311805	0.00165915	0.472393	0.00120315	0.0150749	0.0573527
CA361990	Transforming growth factor-beta-inducible early growth response 1	-0.0142577	-0.700763	0.276338	0.165877	0.365897	0.418068	-0.218481	-0.550947	0.171126	-1.03764	-0.0957827	0.750294	0.622497	0.473927	1	0.166289	0.657656	0.727816	0.00610027	0.297174	1	0.398057
CA362032	Transposase-37	0.561498	0.494679	-0.22783	0.826918	0.264788	0.245846	-0.424115	0.197327	0.324101	0.201972	0.0604602	1.36226e-07	2.13615e-05	0.00638385	7.8039e-08	0.00285485	0.193318	0.00277366	0.0378417	4.59534e-06	0.00050926	0.521298
CA362042	Transposase-38	0.360963	0.319489	-0.0322667	-0.0338153	-0.109334	-0.0356979	-0.623174	-0.32189	1.09589	0.971695	0.0141419	0.0643592	1	0.650785	0.513083	0.373472	0.581652	0.0234751	0.00922882	0.0805338	0.00746883	0.922646
CA362134	T-cell leukemia virus enhancer factor	0.0172883	0.0356068	0.0113791	0.264776	-2.03405	0.178729	-0.0797321	0.0320121	-0.0898777	-0.119815	0.175163	0.713679	0.500679	0.864779	0.0691542	0.0147226	0.0192091	0.138997	0.545832	0.0767468	0.0475672	0.0781657
CA362149	Transposase-39	0.396674	0.528357	-0.148669	0.621475	0.29841	-0.548936	-0.579162	-0.132389	0.0745338	0.16804	0.455917	0.000688495	3.33585e-05	0.345399	0.00016936	0.16936	0.0556362	0.0358628	0.156103	0.610043	0.0897837	2.41595e-05
CA362179	Interleukin-1 receptor-like protein 2	0.302053	-0.0506641	0.0208793	0.0898614	-2.23993	-0.224704	0.0808035	0.837819	3.77662	-1.93594	0.152442	0.180467	0.620082	0.747625	0.212795	0.0778544	0.0298597	0.573328	0.119839	0.028492	0.000254319	0.222639
CA362298	Unknown-282	0.0417526	-0.171152	0.0871914	0.015882	-0.0369996	-0.172162	-0.0465959	0.288221	-0.0340743	-0.135805	-0.681264	0.452395	0.143148	0.548364	0.718456	0.775713	0.0987674	0.317376	0.0741353	0.518234	0.0412442	0.217711
CA362302	Guanylate-binding protein	0.220161	-0.0565568	0.152432	-0.241349	0.198689	0.172931	-0.405108	-0.554085	0.228043	-0.0912418	-0.155482	0.0452663	0.725949	0.212061	0.232872	0.553909	0.506468	0.5676	0.0296716	0.230035	0.18112	0.234723
CA362345	Nedd4 family interacting protein 1	0.21368	0.0801246	-0.876608	-0.240715	-0.216061	-0.489402	-0.567848	0.0226239	-0.253997	-0.101848	-0.0255414	0.726043	0.524117	0.0663926	0.365356	0.0550642	0.00529274	0.299203	0.727791	0.339098	0.494449	0.67542
CA362385	Complement factor D	-0.565076	0.0406936	0.415927	-0.197657	0.0141458	-0.654261	-0.645384	0.498413	-1.39451	1.4269	1.33038	5.19269e-05	0.510605	3.49844e-05	0.0858081	0.856383	0.0114521	0.281219	0.174489	0.0125944	0.0370958	0.00764312
CA362419	Complement component C6	-0.0403135	0.157732	-0.199092	0.246558	0.246682	0.0593509	0.643862	0.442268	0.401899	-0.197436	-0.235654	0.675085	0.227862	0.268454	0.252811	0.0940904	0.749128	0.000173898	0.0530503	0.0132226	0.039053	0.0101762
CA362452	Ig kappa chain C region Omy 9391	0.724455	-0.632495	-0.395756	0.622793	0.151263	-0.409648	0.244963	-0.0375379	0.454248	-0.416584	0.289902	6.26411e-07	7.04907e-06	0.0224735	0.3953	0.15717	0.031088	0.41218	0.870517	0.000469362	5.21677e-05	0.0626753
CA362476	DnaJ homolog subfamily B member 6	-0.936623	0.0178692	0.0756738	0.0428748	0.0629988	0.0918509	-0.0530251	0.664667	0.181354	-0.0192047	0.0314301	1	0.825984	0.49851	0.4822	0.544381	0.450164	0.140657	0.200546	0.350684	0.774192	0.709889
CA362555	Transposase-40	0.47779	0.695796	0.236568	0.587383	0.39875	0.089873	-0.959786	0.0770964	0.41633	0.17969	0.335382	0.000186245	4.42901e-05	0.17623	0.00964957	0.031187	0.55607	0.118984	0.738417	0.0160491	0.104523	0.00163525
CA362671	Notch1	0.777959	-1.01099	-0.394993	-0.0522943	0.138953	-0.0253231	-0.00355234	-0.14315	0.424435	-0.260353	0.249571	1.84344e-06	0.00142428	0.0011499	0.195398	0.0697674	0.749145	0.957265	0.0307793	0.000157874	0.00392238	0.0588339
CA362691	N-myc downstream regulated protein-1	0.000130468	-0.614022	0.0371626	-0.0236771	0.0753744	1.32056	-0.35836	0.0778573	-0.0310204	0.448681	0.434136	0.998911	0.0556191	0.895281	0.772207	0.442272	2.02303e-06	0.522645	0.849132	0.641639	0.000881092	0.000939155
CA362758	Cyclophilin-2	0.00615911	-0.22645	-0.116018	0.0100845	0.0425377	1.22118	0.574393	0.146857	0.478899	-0.275072	0.137899	0.870019	0.00143749	0.0450871	0.928435	0.673883	7.9044e-06	0.0165103	0.106283	0.00105858	0.0134865	0.126499
CA362766	Interferon inducible protein 1	0.51886	0.87534	0.176141	0.777842	0.133966	0.214716	0.58401	1.02825	-0.691456	0.0663834	0.0635433	0.597119	0.0365748	0.243773	0.249647	0.286264	0.259213	0.260628	0.0453784	1	0.605568	0.526334
CA362787	Glomulin	-0.412612	-0.357374	0.12598	0.104824	1.54042	-0.430911	-0.395447	0.623409	-0.685692	0.159324	-0.268611	0.187954	0.31778	0.0391756	0.555687	0.426344	0.00523709	0.193534	0.0790904	0.00640593	0.77128	0.398888
CA362806	Gamma-interferon inducible lysosomal thiol reductase	-0.412541	-0.386067	0.281632	0.292863	0.924263	-0.0757663	0.250057	0.903863	-0.132047	-0.412519	0.055733	0.0680238	0.117132	0.229217	0.452973	0.219677	0.370728	0.00167642	0.258925	0.739861	0.00208787	0.380429
CA362818	ADAM 9	0.582845	0.0660882	-0.0632212	0.0620062	0.187842	0.58978	0.154142	0.40953	0.0435403	-0.33805	0.175849	0.117106	0.47119	0.402507	0.0442217	0.112103	0.0888536	0.0832402	0.0317555	0.293836	0.233621	0.0831111
CA362833	Heterogenous nuclear ribonucleoprotein U	-0.10768	-0.0490847	0.00507132	0.161704	4.1384	1.03506	0.0678253	0.0725625	0.310233	-0.328583	-0.0887024	0.256382	0.507216	0.956021	0.0786104	0.112178	0.00642816	0.841675	0.761669	0.00843717	0.00661348	0.288577
CA362998	DnaJ homolog, subfamily C, member 3	0.894413	0.462661	-0.0228402	0.438926	0.553068	-0.900864	0.212199	-0.318421	-0.0929267	-0.0475567	-0.0244049	1	0.592712	1	0.320525	0.0766742	0.0715419	0.793258	0.523733	0.114002	0.914939	0.821129
CA363064	C166_BRARE CD166 antigen homolog	-0.0705369	-0.118839	-0.0415289	0.0159807	-0.12056	-0.00814654	0.0256506	0.973406	-0.0378656	0.481096	0.31937	0.476818	0.0834775	0.439231	0.621693	0.137868	0.912456	0.665169	0.0105489	0.264147	0.672641	0.393583
CA363120	Heme oxygenase-2	-0.68558	-0.0147755	-0.344656	0.389181	0.591202	-0.468919	-0.650737	0.652595	-0.831745	-0.889026	0.544817	0.0379948	0.953018	0.282848	0.00662726	0.037601	0.549282	0.149259	0.0136511	1.10547e-08	8.71936e-07	7.68458e-06
CA363130	Unknown-283	-0.157324	-0.471954	-0.521758	-0.385174	-0.751588	0.349182	0.0557946	-0.0248888	0.103479	-0.731416	-0.318933	0.681686	0.00512428	0.0288457	0.216997	0.229107	0.678748	0.8149	0.894986	0.651303	0.000236191	0.000956059
CA363230	Hemopexin	0.692323	0.0529739	0.846342	-0.630881	0.0866691	-1.17793	0.14034	0.791762	-0.017799	-0.288549	-0.223063	0.139664	0.844857	0.159273	6.71627e-12	0.189287	4.93422e-11	0.135446	0.0348668	0.805292	0.741023	0.532755
CA363241	Membrane-type mosaic serine protease	0.921861	0.144312	2.09783	-0.648003	0.205669	-0.232944	-0.553397	0.0442059	-0.0650154	-0.325738	0.266715	0.00693369	0.712567	0.352366	0.278667	0.402637	0.0494535	0.00260652	0.917232	0.800717	0.0978742	0.030746
CA363438	Interferon-induced protein 44-3	-0.387944	-0.521257	-0.0806699	-0.141294	-0.187105	-0.132956	0.102009	-0.11699	0.00910443	-0.866516	-0.0392239	0.121637	0.0945494	0.282094	0.365651	0.135853	0.145963	0.50982	0.0813113	0.830783	0.00737503	0.931835
CA363480	Aquaporin-CHIP	0.00696683	2.08631	0.00732739	-0.0265265	-0.216733	-0.247725	0.0293868	-0.1449	0.030827	0.145764	-0.290967	0.915657	1	0.907864	0.744934	0.0987544	0.0621109	0.740233	0.0638444	0.618642	0.244199	0.0308636
CA363481	Cornichon homolog	0.0776892	-0.350693	0.564883	-0.877966	-0.0155086	-1.21588	-0.34314	-0.151886	0.0185053	0.483219	0.20941	0.431081	0.47893	0.00259303	0.0982993	0.955229	0.0180487	0.58144	0.827199	0.970175	0.0278792	0.0516668
CA363490	Toll-like receptor 3-2	0.113967	0.563957	0.437808	2.72082	-0.192558	-1.11792	-0.136589	-0.527409	-0.0317722	0.0281423	-0.0852175	0.627491	0.2091	0.174327	1	0.608523	0.0919475	0.397045	0.106793	0.461924	0.91373	0.41942
CA363521	Coatomer beta subunit	-0.062068	-0.00115804	-0.0634684	-0.071773	-0.698627	-0.277004	0.121656	-0.0531725	-0.0685427	0.148366	0.00107001	0.437455	0.981746	0.41694	0.07278	0.052576	0.0135804	0.247948	0.476002	0.0941766	0.127278	0.98763
CA363567	Lysyl oxidase homolog 3	-0.479278	0.117357	0.059848	0.0853575	0.133922	-0.20471	-0.00733078	-0.0164055	-0.206587	-0.000384296	-0.338886	0.365639	0.261449	0.386966	0.189788	0.169162	0.0541187	0.923624	0.81187	0.00242554	0.996718	0.173851
CA363645	Frizzled 8 precursor	-0.00114104	-0.0358421	0.130519	0.00146075	-0.121124	-0.272363	0.0880815	-0.0524222	0.025495	0.281475	-0.32052	0.983206	0.657972	0.0293316	0.979943	0.239176	0.00159523	0.446294	0.428718	0.633471	0.00798572	0.176734
CA363676	Complement factor B/C2-B	-0.787049	-0.426564	-0.19681	-0.520605	0.214592	-0.445925	-0.567211	-0.296537	-0.527188	-0.186893	0.359449	0.0028971	0.0142685	0.368083	0.000114142	0.0131121	0.00055346	6.65772e-05	0.0129195	0.000662523	0.351187	0.00133554
CA363719	Activin receptor type I	0.0440167	0.897816	-0.0646943	0.0381189	0.194069	-0.327122	-0.0184079	-0.0508737	-0.0261029	0.486323	0.420044	0.292548	1	0.139967	0.282375	0.0806649	0.00584375	0.891292	1	0.600987	0.0132985	0.0454914
CA363723	Cyclin C	-0.0809322	0.0201907	-0.0373716	0.117467	-0.167011	-0.313845	0.132866	0.0393055	-0.0253937	0.0197297	0.10586	0.256018	0.65883	0.589207	0.013599	0.22516	0.00629453	0.276582	0.610562	0.513942	0.875502	0.129287
CA363737	Transposase-41	0.470662	0.290401	-0.112562	0.796547	0.567172	-0.531762	-0.659315	-0.0764154	0.586405	0.115028	0.207395	0.000636854	0.00287711	0.464986	0.000536997	0.000106032	0.00114764	0.000483019	0.426997	0.00609287	0.171928	0.0108777
CA363746	Sorcin	0.124867	0.360152	0.200419	0.160754	0.132997	0.00720078	-0.490024	0.93805	-0.84544	-0.402951	0.272431	0.841692	0.192524	0.311457	0.387193	0.288448	1	0.0781426	0.069033	1	0.128016	0.0115466
CA363762	Cell death activator CIDE-B	0.0306075	0.153497	0.0406175	0.0633885	0.111449	-0.24384	0.00095004	0.0444315	-0.0993287	0.173248	0.132347	0.615898	0.243194	0.549123	0.150583	0.114984	0.0262293	0.98582	0.188495	0.0527705	0.0961369	0.660032
CA363822	Heat shock factor 2-2	-0.13246	-0.0951558	0.147018	-0.0588749	0.260455	-0.721677	-0.451828	-0.499035	-0.0943144	-0.0986497	0.129211	0.531756	0.522295	0.439272	0.671567	0.287516	0.00630051	0.0103291	0.0996625	0.633377	0.358879	0.219429
CA363830	CD18	-0.0230554	-0.308299	-0.00230481	-0.275901	-0.0119911	-0.271527	0.057253	0.037373	-0.00380398	0.177991	0.0256749	0.692359	0.116932	0.972432	0.146004	0.910201	0.0130221	0.738523	0.79284	0.935754	0.0463347	0.854712
CA363848	p53-regulated protein PA26	0.423412	-0.0226982	-0.0748245	-0.236309	-0.074499	0.350222	-0.515761	-0.372175	0.135525	0.440772	0.0862424	0.000430622	0.818407	0.614072	0.0789885	0.828004	0.00131628	0.128017	0.00208281	0.6669	6.09196e-05	0.251085
CA363852	Double stranded RNA adenosine deaminase RED2	-0.390076	-0.100614	-0.107993	0.040119	0.129937	0.306235	0.0236699	-0.755627	0.239861	-0.307676	-0.174181	0.000361537	0.356187	0.0332613	0.643176	0.0538942	0.15812	0.855622	0.00300075	0.0327389	0.00825904	0.299473
CA363870	Thioredoxin-like protein 4A	-0.0149469	-0.134753	-0.0391683	0.123307	0.0566778	0.305167	-0.655115	-4.85337	0.0683618	0.0300313	0.0610839	0.750862	0.000334061	0.47378	0.857327	0.559309	0.035927	0.000122239	0.000402405	0.131012	0.737608	0.84169
CA363935	BCL2/adenovirus E1B 19-kDa protein-interacting protein 2	-0.00386683	0.219325	0.0780163	-0.374282	-0.167803	-0.0991165	-0.512749	1.32725	-0.287141	0.0584537	0.462388	0.963016	0.483616	0.13727	0.000181539	0.172393	0.261918	0.171222	0.010519	0.645264	0.479344	0.0194274
CA363944	Nuclear factor NF-kappa-B	0.0466293	0.0407923	-0.177839	0.000288292	0.0823959	0.0585769	0.0523497	0.0728728	0.0616073	0.0637667	-0.28856	0.225446	0.961611	0.0106017	0.995202	0.564654	0.506899	0.532303	0.139832	0.0652452	0.344256	0.0367279
CA363965	Multidrug resistance protein 3-2	-0.00267265	-0.0131558	-0.249953	-0.231408	0.241211	-0.164376	-0.0107816	-0.439591	0.107046	-1.07298	0.374086	0.971501	0.891363	0.236355	0.552203	0.0603723	0.520033	0.786799	1	0.0354922	1	0.437794
CA363978	Inhibitor of kappaB kinase gamma	0.400722	-0.227847	0.0901596	-0.0345414	0.175319	0.176881	-0.0394463	-0.0211861	0.193313	-0.0488469	0.416502	0.191982	0.0930624	0.826089	0.420289	0.372673	0.666282	0.423482	0.75018	0.0134554	0.54146	0.0138399
CA363983	Cell growth regulator with RING finger domain 1	-0.0150585	-0.169639	-0.00803239	-0.503473	0.0848247	-0.0590545	-0.0317503	-0.0525295	0.0330203	0.0165285	0.108898	0.783866	0.261042	0.927387	0.274518	0.208368	0.424262	0.667318	0.438093	0.474849	0.86562	0.0437986
CA364067	C-jun-amino-terminal kinase interacting protein 3	0.0185528	0.0484485	-0.0427697	0.0798694	-0.0951502	-0.15234	0.00637751	-0.0434793	-0.0205382	-0.0162883	0.119214	0.72026	0.579652	0.389324	0.0694612	0.185664	0.112805	0.924794	0.670173	0.721472	0.826559	0.530939
CA364112	N-acetylmuramoyl-L-alanine amidase	0.176369	-0.233408	0.128171	-0.0607999	0.33298	-0.435783	0.3116	0.0529374	-0.490207	-0.123386	-0.480007	0.343731	0.239817	0.656541	0.584762	0.277338	0.00357636	0.270701	0.866988	0.0285671	0.392697	0.00199908
CA364296	Arsenite resistance protein 2	-0.222609	-0.381029	0.420972	0.495484	-0.256884	0.304841	0.0291582	0.211208	0.106088	-0.283376	0.0710132	0.225201	0.375561	0.0283985	0.323234	1	1	0.800572	0.00735264	0.511677	0.00710748	0.476347
CA364325	Peroxiredoxin 6	-0.302954	-0.436958	-0.100873	-0.250007	0.511761	-0.269912	-0.177851	-0.854676	-0.687489	0.476694	0.162102	0.282034	0.0301044	0.659677	0.0389594	0.0427936	0.0916296	0.0437464	0.00465875	0.290591	0.00195359	0.0379171
CA364363	Transposase -64	0.581745	0.486388	0.0339436	0.501954	0.752348	-0.223938	-0.785456	-0.0132359	0.0537461	0.113186	0.0644713	9.08103e-06	0.00274462	0.843639	0.00230952	0.0193434	0.157331	0.00018558	0.936735	0.772316	0.134789	0.302097
CA364370	Tumor necrosis factor receptor superfamily member 5 precursor	-0.353071	-0.322411	-0.188472	0.0147201	0.199384	0.66847	-0.0487535	0.522973	-0.209815	-0.365959	0.334697	0.471703	0.442052	1	0.800819	0.0496029	0.584045	0.827573	0.0082679	0.871375	0.000769782	0.00837972
CA364424	Cyclophilin-40	-0.328807	0.00354758	-0.0259014	0.00254526	0.0968812	0.00320948	0.101616	0.425471	-0.0629597	-0.337101	0.425996	0.518557	0.949293	0.689244	0.945692	0.126366	0.966217	0.151126	0.0195679	0.27636	4.68393e-05	0.25085
CA364434	CYR61 protein	0.209834	0.137955	0.0984803	-0.111898	0.183578	-0.306954	-0.289914	-0.100764	0.0835857	0.137842	-0.00822313	0.794144	0.366018	0.100215	0.453291	0.0384547	0.0227089	0.694127	0.363586	0.352629	0.028285	0.954987
CA364561	E-box binding protein 1	0.332583	0.668654	0.642905	0.486606	-1.21114	0.430834	-0.759939	-0.244705	0.0245183	-0.0811046	0.118464	0.419882	0.0484839	0.449343	0.874741	0.0122191	0.173319	0.617509	0.700777	0.9155	0.661865	0.159508
CA364621	RAC-alpha serine/threonine-protein kinase	0.221013	-0.435489	-0.0381915	-0.446359	-0.455784	-0.131785	0.128413	0.0999302	2.00945	0.0249977	-0.183326	0.041404	0.334737	0.659126	0.235833	0.167719	0.401175	0.0621677	0.577443	1	0.774834	0.0144728
CA364711	Inhibitor of apoptosis protein 3	0.241099	-0.471672	0.0487015	0.335817	0.582627	0.278596	0.762833	1.1172	0.486458	-0.339106	-0.104499	0.523318	0.00388464	0.769196	0.499739	0.343612	0.145568	0.0263818	0.0105112	0.215149	0.00682585	0.414083
CA364804	Complement component C5-2	0.390957	0.783947	0.207755	0.360445	0.0352688	0.46366	0.110058	0.233772	0.0344058	0.142553	0.352234	0.000213926	8.61674e-07	0.0752876	3.51245e-07	0.707128	0.000257579	1	0.0367916	0.693801	0.217932	0.0160104
CA364941	Annexin A1-1	-0.670841	-0.038332	0.373576	-0.0944696	-0.0322623	0.163312	0.674027	1.72052	-0.29886	-0.517056	0.670147	0.000646977	0.775934	0.00504684	0.0821491	0.794545	0.107116	1.11097e-05	2.30695e-09	0.105289	4.35999e-05	0.000570136
CA365034	Transposase-42	0.34889	0.609065	0.110001	-0.167998	0.184402	-0.135757	-0.377181	-0.132683	1.36484	0.322114	0.219688	0.0102916	0.0203196	0.654153	0.489217	0.0105464	0.126529	0.00965659	0.118455	0.130054	0.0290236	0.03826
CA365039	CD63	-0.10887	-0.201892	-0.0578878	0.144448	0.17011	-0.999036	0.868346	0.83926	0.344062	-0.0273023	0.348603	0.162371	0.0419384	0.50134	0.639646	0.424778	0.103416	0.000152862	9.59772e-06	0.00925215	0.703642	0.00343961
CA365040	FKBP12-rapamycin complex-associated protein	-0.0597508	-0.00216562	-0.022002	0.000614234	0.00250543	-0.141511	0.0209836	-0.0606471	-0.0273439	-0.115842	0.488679	0.42906	0.971772	0.701717	0.986296	0.973877	0.0622096	0.758337	0.740317	0.501154	0.370893	0.27949
CA365099	Complement C3-1	0.103845	-0.175655	-0.095511	0.0289002	-0.352005	0.210497	0.0139888	0.0279781	0.0465949	0.230522	0.183042	0.104537	0.00536689	0.211654	0.545693	0.00901876	0.0546909	0.844602	0.672887	0.167913	0.386073	0.0305673
CA365100	Delta-6 fatty acid desaturase	0.0740854	0.398128	-0.165321	-0.566414	-0.013928	-0.16748	-0.0469604	-0.0578634	0.0632469	-0.0257477	1.16012	0.355621	0.301437	0.101767	0.000728207	0.82877	0.277064	0.593135	0.732452	0.112504	0.761276	0.000127738
CA365116	Pyrin-1	0.44364	2.02488	0.243509	0.0295268	-0.132004	-0.0874802	-0.0709878	-0.0586319	0.545634	-0.375932	0.000870446	0.512355	1	0.316651	0.515664	0.397365	1	0.407383	0.550326	0.382341	0.000229918	0.991017
CA365120	Transcription factor YY1	0.36249	-0.505511	-0.359724	0.0679073	-0.336533	0.110685	-0.276045	0.110348	-0.127221	-0.522733	-0.100535	0.21429	0.0663141	0.00813224	0.347435	0.101726	0.327829	0.230626	0.455232	0.016724	0.0506051	0.440694
CA365162	Transposase-43	0.553194	0.592728	-0.730999	1.00383	0.125358	-0.671677	0.251246	-0.316941	-0.1583	0.359285	0.232217	0.00101335	0.00177086	0.0501244	0.000251774	0.690115	0.0582145	0.616093	0.260314	0.743773	0.00280586	0.00234494
CA365170	Serine protease hepsin	-0.463128	-0.0827948	-0.0929202	-1.11918	0.0866644	1.09515	-0.0107337	0.146856	-0.0480476	0.166442	0.17336	0.369597	0.165185	0.294376	0.0525964	0.601815	0.476945	0.911681	0.212064	0.19581	0.15667	0.564977
CA365208	C-C chemokine receptor type 6	0.0140386	0.207806	0.0629467	-0.00196692	-0.0185436	-0.351957	0.204209	0.149444	0.0723816	0.25364	-0.173159	0.733768	0.389674	0.286047	0.972585	0.884115	1.10825e-05	0.077072	0.506443	0.124856	0.00405419	0.0887153
CA365230	Peroxisomal acyl-coenzyme A thioester hydrolase 1	-0.0289009	-0.0212323	0.0150931	0.0785028	-0.178424	-0.198204	0.0771064	-0.0224723	0.190262	0.0598027	0.0571749	0.617552	0.476162	0.819167	0.440747	0.186702	0.0946956	0.448037	0.611614	0.306696	0.692716	0.481439
CA365306	Complement component C3-3-1	0.0055788	-0.0311484	0.0304286	-0.132579	0.526038	-0.0700241	-0.171151	0.0104612	-0.0503293	-0.00962726	0.223887	0.943392	0.885314	0.722466	0.186987	0.000432271	0.313611	0.0291302	0.896736	0.272629	0.896957	0.0860639
CA365362	Complement component C9	-0.170266	0.0375636	0.162971	0.281168	0.0151189	0.0077849	0.490175	0.109419	0.0223061	-0.0845247	0.352664	0.664007	0.511373	0.0365354	0.0015752	0.843277	0.93369	1	0.39452	0.602132	0.186069	0.00053437
CA365366	Histone deacetylase 9	0.0527902	-0.133199	0.0595432	0.00157663	-0.142743	0.963389	0.0630423	-0.0185803	-0.0943447	0.00732279	0.153908	0.413938	0.00121114	0.415016	0.981954	0.158142	3.77904e-06	0.164333	0.701022	0.0366533	0.913178	0.131242
CA365458	Cathepsin D-2	0.115293	-0.492762	0.368078	-0.276147	-0.0691616	0.554316	-0.477341	0.162862	-0.260408	0.0600156	0.713803	0.707497	0.0220804	0.137516	0.266703	0.858052	0.183995	0.107595	0.367337	0.0154	0.633677	1.91925e-05
CA365477	Cyclin-dependent kinase inhibitor p27kip1	-0.258454	0.816224	-0.113711	0.00900809	0.143141	-0.470787	0.331321	0.275918	0.0163129	0.647287	0.0585467	0.366579	0.0238295	0.50564	0.857877	0.0408988	0.0579467	0.23193	0.592685	0.614031	0.0723093	0.508996
CA365505	Retinoblastoma-like protein 1	-0.217903	-0.0260666	0.646141	-0.333988	-0.135716	-0.397106	-0.0250442	-0.0222635	-1.06419	0.243845	-0.246413	0.101956	0.785518	0.0407716	0.119769	0.553729	0.114195	0.783408	0.820037	0.0535116	0.116222	0.221403
CA365530	Transposase-44	2.8857	0.986508	0.0705913	0.368809	1.10039	-0.770812	0.472855	0.636744	-0.00908945	-0.227802	0.155552	0.000746945	0.00780758	0.909841	0.427523	0.0760013	0.0643242	0.691429	0.161893	0.870548	0.0264397	0.26829
CA365571	Lysyl oxidase homolog 2	0.658642	-0.0385965	-0.18989	0.5011	0.485627	-0.115245	0.0881728	-0.345007	0.850181	0.0347707	0.106999	0.0938221	0.944978	0.764661	0.311607	0.205195	0.568721	0.726526	0.437908	0.223962	0.87204	0.271076
CA365604	Interleukin-1 receptor-associated kinase 4	-0.690119	-0.405359	0.267617	-0.146624	0.270758	-0.319906	-0.297732	0.230085	-0.323383	-0.611676	0.20092	0.514784	0.187939	0.7354	0.714389	0.869874	0.0003054	0.209966	0.794346	0.0203342	0.163897	0.0708929
CA365614	Interferon-induced protein 44-1	0.0214375	-0.03353	0.624242	-0.179623	0.199823	-0.467041	-0.724176	-0.329264	-0.362872	-0.0414059	0.0120146	0.864131	0.781261	0.00890888	0.117388	0.311303	0.00392031	0.00465723	0.0622503	0.155921	0.810421	0.890355
CA365650	Complement component C1q receptor	0.0341057	-0.970529	-0.0121859	0.112321	-0.0348594	-1.82155	0.171009	0.0651562	-0.210613	0.122067	0.154738	0.311362	0.633417	0.806365	0.366567	0.855814	1	0.0718	1	0.42275	0.35821	0.287448
CA365876	Aminolevulinate, delta-, synthetase 1-2	-0.666974	-0.086116	-0.499363	-0.0483598	-0.0943952	-0.268233	-0.0487004	0.963093	-0.706654	-0.177918	-0.520047	0.232862	0.532327	0.617382	0.943935	0.528016	0.0462609	0.723184	0.274186	0.268774	0.19011	0.00292063
CA365883	ATP-binding cassette F2	0.0959658	0.734277	-1.88611	0.054665	-0.506812	-0.188483	0.154992	1.41844	-0.0973125	-0.00713378	-0.287672	0.295099	0.211911	0.167129	0.692448	0.0796995	0.131057	0.157376	0.0221238	0.082826	0.959346	0.161047
CA365894	Membrane-Toll-like receptor 5	1.2138	0.046395	0.10766	-0.825188	0.16508	-0.71936	0.272739	-0.441312	-0.00768198	-0.251963	0.19407	0.207148	0.53385	0.120226	0.0128377	0.0339362	0.0925072	0.482397	0.62891	0.868851	0.0364906	0.0902511
CA365931	Growth arrest specific 6	0.164956	-0.226927	0.238904	0.291786	1.30314	0.0818323	-0.276147	0.332477	-0.0273035	0.34744	0.0896262	0.214967	0.555124	0.36741	0.276485	0.0267082	0.55165	0.154337	0.136893	0.926179	0.00995615	0.127703
CA365937	Bifunctional polynucleotide phosphatase/kinase	-0.132301	1.46039	-0.0332534	-0.12633	0.168831	-1.16493	0.112912	0.149702	0.201743	0.166683	-0.121128	0.358983	0.10635	0.569803	0.681065	0.48797	0.00320392	0.207567	0.677613	0.388358	0.414776	0.620436
CA365940	Signal peptide-CUB-EGF-like domain containing protein 1	-0.0495915	1.28771	-0.144138	-0.0404308	-0.0393538	-0.344488	0.129717	0.0232864	0.0284958	-0.0491356	0.735334	0.41211	1	0.0558024	0.554292	0.56991	0.0035031	0.123976	0.761652	0.568472	0.723507	0.00559061
CA366068	Programmed cell death protein 5	-0.11736	-0.606581	-0.211799	0.0527291	-0.24254	-0.24519	0.198437	0.270528	-0.24599	-0.04352	0.0245141	0.505377	0.10771	0.470076	0.283752	0.11124	0.295122	0.117921	0.185402	0.0382236	0.72856	0.895276
CA366296	Src kinase-associated phosphoprotein 55-related protein	0.517793	0.352719	0.059738	0.768718	0.346126	-0.224433	-0.26006	0.101244	-0.423413	0.276481	0.0479691	0.00147939	0.114017	0.837948	0.000792893	0.114865	0.154997	0.439678	0.776837	0.315346	0.0643655	0.499717
CA366315	Transcriptional repressor protein YY1	-0.0316326	0.0121571	0.0527057	0.0407346	-0.220492	-0.379503	0.0104851	0.107707	0.0230698	0.167668	-0.10615	0.555708	0.772431	0.517723	0.355242	0.145596	0.000388529	0.907639	0.330994	0.641395	0.105916	0.33297
CA366393	Mannan-binding lectin serine protease 2-1	0.336976	0.0525812	0.054185	0.0624194	-0.301979	-0.271536	0.153702	0.0537933	0.00733999	1.42964	-0.16639	0.468366	0.594217	0.426058	0.24309	1	0.00746095	0.0831561	0.380769	0.872943	0.00205168	0.310312
CA366403	Heat shock 27 kDa protein-1	0.496316	0.605105	0.115385	0.114312	0.100104	0.374959	-0.360814	0.108783	0.0781615	0.167164	0.534119	5.04491e-06	1.80756e-06	0.0410802	0.0143067	0.244009	0.00952542	0.00769209	0.395207	0.474439	0.0450794	3.26372e-06
CA366462	Apoptosis regulator Bcl-X	0.351521	0.490346	-0.412559	-0.621923	-0.0890774	0.725955	0.116013	-0.830415	-0.839671	-0.067549	0.152988	0.326124	0.362407	0.0191754	0.534998	0.815037	0.0283015	0.706443	0.191593	0.190573	0.494844	0.0497672
CA366489	Multidrug resistance protein 3-1	-0.172756	0.205323	0.168277	-0.20067	0.15147	0.701162	-0.0930934	-0.170884	0.0230599	0.30792	0.237645	0.58861	0.121096	0.644505	0.146088	0.291268	0.0130761	0.590122	0.208744	0.961001	0.00125422	0.00895028
CA366512	Alcohol dehydrogenase [NADP+]	-0.382358	-0.154409	0.180877	-0.174241	-0.153074	-0.53448	-0.223948	-0.142098	-0.223313	-0.0323011	-0.150521	4.23858e-07	0.0599152	0.0440904	0.157005	0.176666	0.16517	0.277507	0.352017	0.118539	0.793306	0.0764554
CA366535	RP/EB microtubule-associated protein	0.0901422	-0.217212	-0.122677	0.128302	-0.202986	0.385312	-1.42392	0.572557	0.00411633	0.214006	-0.467875	0.684145	0.19598	0.578461	0.337771	0.253677	0.1416	0.0735378	0.31765	0.984667	0.143268	0.00318178
CA366558	Steroid hormone receptor ERR2	0.134393	0.151786	-0.107954	-0.0304826	0.122839	0.261412	-0.0170961	0.0309316	0.334727	-0.000437896	-0.140827	0.0183911	0.0350882	0.212058	0.69787	0.158342	0.00481629	0.8785	0.623643	0.000193587	0.994779	0.0946937
CA366564	Huntingtin	1.05501	0.474908	-0.0231205	-0.0845144	0.0139826	0.0086637	-0.357835	-0.221318	-0.363072	-0.230233	-1.17441	0.017766	0.326926	1	0.307702	0.852419	0.945958	0.00393203	0.00466449	0.0189066	0.00914639	0.00160125
CA366604	Interleukin enhancer-binding factor 3 (M-phase phosph	1.01522	-0.270628	0.324353	0.0410176	0.116189	0.489125	0.194555	-0.491357	0.0322973	0.218057	-0.0335654	0.0546563	0.494604	0.157935	0.266965	0.22459	0.257076	0.213568	0.192862	0.964046	0.0167459	0.783973
CA366608	CASP8 and FADD-like apoptosis regulator precursor	0.0539986	-1.39588	0.0955964	0.0558881	0.0653877	-0.349682	0.121602	0.0597101	0.0262859	-0.107811	0.655378	0.261339	0.693032	0.0797136	0.362976	0.576104	0.0158205	0.183122	0.468497	0.170631	0.608367	0.25313
CA366631	B7-H1	-0.110809	0.354764	-0.270838	-0.263725	1.05907	-0.626124	-0.392144	-0.521242	-0.00223174	-0.0697681	0.0637071	0.756736	0.206599	0.616468	0.0976598	1	0.00247431	0.121946	0.0451287	0.991957	0.66056	0.359793
CA366743	Serine/threonine-protein kinase 25	1.65543	0.563023	0.0567845	0.0300687	0.0158184	-0.145	0.00874773	0.110711	-0.0532225	0.208788	-0.219114	1	0.21151	0.419578	0.555601	0.821181	0.141033	0.894254	0.0299872	0.268484	0.125992	0.0234859
CA366800	Transposase-45	0.499423	0.301194	-0.357525	0.463973	0.13336	0.377779	-0.123343	-0.105648	0.358061	0.265767	0.349055	1.7509e-05	1.12327e-05	0.000515903	0.00625327	0.242364	0.0207407	0.303944	0.43402	0.0011638	0.00284881	0.00240701
CA366892	Unc-112 related protein 2	-0.037567	0.129249	0.185054	-0.315502	0.00814057	0.331805	0.136321	0.276423	0.205194	-0.301448	-0.0432617	0.578615	0.0350621	0.00197724	0.144804	0.905415	0.278083	0.447289	0.0176539	0.107232	0.0216209	0.533154
CA367002	Heat shock protein 75 kDa-1	-0.148718	-0.751011	0.0436807	0.0477478	-0.996963	0.0741551	0.107258	-0.661805	-0.0459336	-1.05163	0.230088	0.175475	1	0.396185	1	0.358851	0.50756	0.234493	1	0.282583	0.0874341	0.574284
CA367029	Rho guanine nucleotide exchange factor 5	-0.0178529	0.1275	-1.24527	0.0735124	0.49839	-0.7106	-0.0243755	0.15068	-0.030365	0.278363	0.187443	0.953241	0.569069	0.112389	0.6208	0.34968	0.239314	0.892162	0.628782	0.832039	0.137439	0.0462709
CA367101	Lymphatic endothelium-specific hyaluronan receptor LYVE-1	-0.0112732	-0.481594	-0.0937259	-0.0138494	-0.201628	-0.32181	-0.0273475	-0.00261671	-0.13859	0.779482	1.8689	0.80571	0.0606167	0.144453	0.893424	0.160422	0.0225868	0.854476	0.995497	0.343486	0.341057	0.00496846
CA367172	Cyclic-AMP-dependent transcription factor ATF-6 alpha	1.38798	-0.320747	0.00304903	-0.271503	0.00218194	-0.30795	0.155822	3.98058	0.444566	-0.350971	0.259895	0.510922	0.353545	0.964792	0.14358	0.977905	0.00372955	0.0984822	0.0080936	0.215366	0.0401617	0.110942
CA367176	5-aminolaevulinic acid dehyratase	0.279928	0.352628	0.328301	-0.0769477	-0.288006	-0.434844	-0.0665101	-0.0201361	-0.00367676	0.453711	-0.0898114	0.351014	0.328401	0.538249	0.441929	0.0318783	0.013787	0.651809	0.771873	0.949187	0.437408	0.54969
CA367195	Complement factor Bf-1	0.450177	0.567887	0.650556	-0.172262	0.483071	-0.160019	-0.311807	0.0776345	0.0678679	0.173559	0.170099	0.0249116	0.00817954	0.000251303	0.0636647	0.000139162	0.0971671	0.00622917	0.53153	0.643745	0.0771242	0.0718253
CA367288	Properdin	0.476924	0.0627509	-0.337932	0.592911	-0.0672265	0.243847	-0.732232	0.364802	0.0436213	0.0465872	0.123199	0.0599279	0.88558	0.323764	0.102465	0.695029	0.223315	0.0861321	0.15095	1	0.726242	0.0985387
CA367615	Latent transforming growth factor beta binding	-0.0813922	0.0102555	0.0724137	-0.796636	-0.114441	0.244847	-0.623586	0.266474	0.0764445	0.432897	-0.0846824	0.102802	0.839739	0.494639	1	0.293425	0.790665	0.0246665	0.505087	0.34298	0.00184514	0.288229
CA367619	Programmed cell death protein 8, mitochondrial precursor	0.291122	-0.249256	0.0680295	-0.192471	-0.165784	-0.0823506	-0.445108	-0.261457	-0.548127	-0.108198	0.412569	0.257516	0.0841938	0.19686	0.00558056	0.004264	0.740373	0.015619	0.366185	0.0376795	0.0322639	0.005886
CA367667	FYVE finger-containing phosphoinositide kinase	-0.121995	-0.00515178	0.00761217	-0.085337	-0.0726968	0.0177336	-0.0509828	0.117558	-0.0433407	-0.118084	0.288852	0.195819	0.992423	0.916479	0.0102936	0.396373	0.763007	0.403032	0.102484	0.589819	0.120384	0.235136
CA367764	Calmodulin-1	-0.116936	0.0373402	-0.167628	-0.281495	0.26053	0.275269	0.865038	0.565393	0.0612714	-0.250478	0.0216138	0.0177837	0.205318	0.00446099	0.0320182	0.0119442	0.0602321	1.47338e-05	1.18911e-05	0.163375	0.010571	0.761208
CA367770	ADP-ribosyl cyclase 1	0.066673	-0.162124	-0.0337328	-0.00139184	-0.393947	0.127958	-1.1516	-0.0498566	0.0474465	-0.0357049	0.111946	0.222344	0.00267195	0.675118	0.983442	0.156774	0.229972	0.266184	0.359479	0.267123	0.725302	0.108512
CA367787	Bax inhibitor-1	-0.0816675	-0.430192	0.112658	-0.320282	0.101646	1.19805	0.500998	-0.0307788	0.106399	-0.468993	-0.0113543	0.155008	0.00838997	0.327553	0.00811911	0.340513	0.00166493	0.0727701	0.919337	0.794262	0.0331925	0.935358
CA367903	Procathepsin L-1	-0.041746	-0.110967	-0.0728306	-0.417941	-0.00621809	-0.199516	0.0019217	0.155878	-0.547554	-0.28311	0.183756	0.493733	0.424531	0.552426	7.30437e-05	0.953765	0.267479	0.989545	0.28406	3.50811e-06	0.00104034	0.0996376
CA367914	Forkhead box protein O3A	-0.26866	-0.000390291	-0.0800677	-0.0814085	-0.0653354	-0.11996	-0.0981463	-0.053574	0.0877063	0.159259	0.0774326	0.415429	0.995527	0.378583	0.251215	0.709657	0.115933	0.236847	0.371428	0.106078	0.187454	0.415345
CA368052	Myosin-like BCL2-interacting protein	0.00702785	-0.716836	-0.369234	-0.0808299	-0.190787	1.77353	0.566065	1.33176	-0.165458	-0.495563	-0.24637	0.940542	0.213846	1	0.154152	0.208531	0.0255055	0.312494	0.389442	0.0344076	0.0403409	0.0519203
CA368189	MAPK/ERK kinase kinase 6	0.10848	0.131888	-0.296263	0.112673	0.262582	0.529345	0.564109	0.25003	0.378796	-0.161682	0.0866746	0.0477816	0.00829003	0.00799812	0.0933646	0.00681504	0.00322719	0.00433651	0.00815676	5.74924e-05	0.097096	0.18508
CA368198	GDP-mannose 4,6 dehydratase	-0.0850827	0.0478425	0.157771	-0.136367	0.0995826	-0.132815	-0.148905	0.652829	-0.0849012	0.119821	0.471483	0.175123	0.327582	0.20228	0.00734111	0.106228	0.215219	0.495615	0.00466873	0.0392871	0.184683	0.017156
CA368203	Transposase-55	0.606408	0.665478	-0.109379	0.796946	0.21531	-0.0326569	-0.53227	0.0186199	0.139046	0.404126	0.352056	1.51803e-07	4.65387e-06	0.060315	8.49835e-06	0.0160373	0.759769	0.00058832	0.769398	0.0488651	0.000754159	0.00472513
CA368230	Selenide water dikinase 2-2	-0.488727	-0.00914956	0.109931	0.00425197	0.00279357	-0.317815	-0.0594705	-0.0250453	-0.0787384	-0.0330919	0.0644326	0.298286	0.893282	0.0743638	0.878347	0.979554	0.0023442	0.275559	0.827685	0.0355796	0.624849	0.363959
CA368283	MAPK/ERK kinase kinase 1-2	0.47614	0.514416	0.199954	0.0835159	0.60924	0.450305	-0.372993	-0.299246	-0.176855	-0.0985514	0.108378	7.84354e-07	0.00011705	0.0041125	0.399484	1.25262e-08	0.000811984	0.000543133	0.00539668	0.158782	0.417405	0.211634
CA368371	Adenosine monophosphate deaminase 1	0.0548254	-0.0464433	-0.155288	0.173945	0.774978	0.0189734	-1.01684	-0.218873	0.0963778	0.386885	0.37786	0.326275	0.322752	0.0582836	1	0.0893928	0.818604	0.19808	0.4677	0.121975	0.565002	0.0319469
CA368411	Phosphatidylethanolamine N-methyltransferase, isoform 1	0.0547806	0.0537405	-0.0188697	-2.12336	0.0567493	-0.127225	2.67747	-0.0245246	-0.0881287	0.0330919	-0.0956115	0.370312	0.56372	0.862428	0.00375503	0.632013	0.055388	1	0.872267	0.0520695	0.683383	0.151403
CA368533	Vitronectin	-0.0409667	0.859979	-1.62628	0.0696298	0.126374	0.609109	-1.38279	-0.520035	-0.0019077	0.133212	-0.0983764	1	0.414442	1	0.318595	0.0495244	0.0267542	0.148279	0.325279	0.975554	0.662051	0.137827
CA368565	Interleukin enhancer binding factor 2	-0.0620966	-0.706906	0.285722	-0.320537	-1.18306	-0.458047	-0.0411984	0.0503206	0.496727	-0.916259	-0.135333	0.74869	0.003767	0.052117	0.0049289	0.182604	0.211066	0.930744	0.830969	0.154498	0.00104827	0.134863
CA368571	Complement component C7	4.19524	0.983562	0.0526773	-0.109416	-0.146541	-0.128371	0.162929	0.151058	-0.0739456	0.12316	-0.424074	0.000437968	0.110687	0.924679	0.0468462	0.222793	0.240778	0.136382	0.0214134	0.680478	0.673844	0.494452
CA368586	52 kDa repressor of the inhibitor of the protein kinase	-0.021254	0.156829	0.0148765	-0.0308653	0.0218577	-0.135691	0.0608031	-0.0222476	-0.0701346	0.331186	-0.105202	0.669655	0.504316	0.865446	0.486235	0.813509	0.0345078	0.448623	0.706756	0.154157	0.0315531	0.0955541
CA368622	T-complex protein 1, subunit 5	-0.377181	-0.118488	0.0862955	-0.123028	-0.686434	-0.0992321	0.736462	1.85877	-0.963839	0.131302	-0.678364	0.00138031	0.747032	0.3142	0.0301675	0.115959	0.743012	0.000116402	5.68643e-08	0.23638	0.126862	3.33938e-05
CA368666	Brefeldin A-inhibited guanine nucleotide-exchange protein 1	0.00437529	0.255903	-0.0143818	-0.0654021	-0.275868	-0.136977	0.112132	0.173063	-0.0138745	0.0266641	-0.752869	0.95352	0.314824	0.806967	0.314239	0.185345	0.025591	0.215826	0.135302	0.698154	0.783005	0.02033
CA368716	Membrane-bound transcription factor site 2 protease	0.459821	-0.478185	0.213412	0.489097	-0.215722	0.170634	1.71651	-0.42972	-0.466047	0.105494	-0.0829724	8.40002e-05	0.508009	0.101374	0.2529	0.118304	0.27084	1	1	0.371566	0.575849	0.41341
CA368739	BCL2-associated athanogene 1	0.0178752	0.458247	0.291573	-0.20497	-0.412317	-0.495074	-0.372919	0.183973	0.118577	0.567407	0.349597	0.868714	3.68339e-05	0.039152	0.094584	0.0135846	0.00323595	0.0246671	0.747616	0.148158	0.00477984	0.00275406
CA368764	Xaa-Pro aminopeptidase 2	-0.924449	-0.0904975	-1.18425	0.238245	0.0622553	-0.370432	-0.0415367	-0.122543	0.432348	0.550902	-0.230517	1	0.300518	1	0.613017	0.544622	0.295143	0.725291	0.0348818	1	1	0.0556601
CA368961	78 kDa glucose-regulated protein precursor	-0.480663	0.464224	0.29226	1.4717	-0.15099	-0.0965015	3.08412	0.923856	0.00269566	0.531777	0.626547	0.00328995	0.0091556	0.309465	4.93836e-06	0.102359	0.641701	4.4455e-05	0.00175997	0.987158	0.00403865	1.69612e-06
CA368962	Chemokine-like factor family member 3	0.0424023	0.23393	0.0343326	-0.0834261	0.180305	-0.148078	-0.0559454	-0.0586067	0.125152	0.00085316	0.191662	0.242636	0.131524	0.585313	0.0531216	0.0316706	0.0705718	0.453395	0.66042	0.129293	0.997159	0.144672
CA368991	Baculoviral IAP repeat-containing protein 6	0.200312	1.34806	-1.09605	-0.0657442	-0.184936	-0.432764	0.408527	-0.044332	0.037723	-0.0211019	-0.149855	0.0648625	0.284948	1	0.46164	0.230077	0.270407	0.177201	0.338895	0.471114	0.822561	0.0448857
CA368994	Tyrosine-protein kinase Jak1-1	0.541497	0.654625	0.0507495	0.825813	0.235196	-0.0747615	0.731331	-0.939817	0.597012	-0.125062	-0.04223	0.00079442	0.121396	0.747409	0.345815	0.134768	0.598755	0.397087	0.0656904	0.153795	0.0230383	0.498632
CA369000	Glutathione peroxidase 1	0.516	-0.522757	0.407011	-0.0724499	-0.181017	0.0925789	0.351678	0.246113	1.48852	-0.492345	-0.307326	0.19695	0.0218979	0.381541	0.587491	0.116436	0.415261	0.0443695	0.00473423	1	0.0778475	0.285746
CA369064	G1/S-specific cyclin D1	-0.274272	0.0622973	0.153905	0.038379	-0.145035	-0.228265	0.0937475	0.0444476	0.0642956	-1.73886	-0.657241	0.0074101	0.739519	0.325135	0.427175	0.141965	0.0160497	0.374976	0.571131	0.82288	0.00186371	4.37435e-05
CA369100	TEL/JAK2 fusion protein	3.26086	0.237221	0.00568733	-0.0473136	0.0337633	-0.146806	0.0616681	-0.317459	-0.127125	-0.533969	0.0548948	0.130012	0.655811	0.938971	0.358166	0.576884	0.0878901	0.399067	0.798541	0.28516	0.309839	0.778555
CA369101	Phospholipid hydroperoxide glutathione peroxidase B	0.635719	-1.2669	0.0328197	0.0195292	-2.10051	0.504026	0.0758022	0.172914	0.153254	-0.396431	0.381497	0.121394	0.0405596	0.736039	0.560635	1	1	0.259285	0.000658366	0.400432	0.255961	0.0118393
CA369192	ATP-binding cassette D3	0.239704	-0.433388	0.0670848	-0.109129	-0.795002	0.51301	-0.56498	-0.115528	-0.443208	0.88673	1.98192	0.667986	1	0.373132	0.830814	0.0679476	0.0309837	0.518311	0.813154	0.390596	2.17554e-08	3.17454e-07
CA369202	Growth arrest and DNA-damage-inducible GADD45 beta	-0.527677	0.820621	-0.193997	0.196098	0.363026	0.263541	-0.279872	0.1897	0.408472	-0.366034	0.278889	0.373724	0.516013	0.195115	0.237274	0.00274656	0.121101	0.479876	0.540478	0.634287	0.00153689	0.027926
CA369420	Lymphocyte pore forming protein	0.428544	0.302719	-0.217497	-0.102672	0.0410514	0.0553148	-0.177716	-0.504373	-0.368057	-0.051137	-0.151759	0.00808753	0.0913804	0.0129286	0.180385	0.816212	0.870148	0.803572	0.0844918	0.0151458	0.806726	0.0473946
CA369439	Neural crest transcription factor Slug	-0.0542961	-0.0691411	-0.0324314	-0.0728814	-0.10655	-0.214374	0.0295484	1.11006	0.0213833	-0.0704119	0.148761	0.252617	0.0701238	0.63535	0.338625	0.287976	0.0114776	0.700617	0.300976	0.630763	0.350699	0.719156
CA369440	NAD(P)H menadione oxidoreductase 1, dioxin-inducible	-0.0624851	0.0479854	-0.0117818	-0.0437265	-0.0617556	-0.194836	0.0804725	-0.174278	0.0218997	0.0136966	-0.0413682	0.308717	0.357254	0.839034	0.214333	0.534869	0.00411414	0.312951	0.0150224	0.654893	0.855649	0.938987
CA369467	5-lipoxygenase activating protein	0.67976	0.773887	0.512151	0.309047	0.154234	0.329266	-0.714734	-0.0984663	0.528325	0.22608	0.533034	4.36504e-11	1.79007e-09	0.0001482	0.409506	0.0808185	0.0061871	0.0107375	0.432802	0.0363447	0.2578	5.17861e-07
CA369498	Clostridium enterotoxin receptor	0.111306	0.41952	0.0286616	-0.147177	-0.326233	-0.275636	0.191527	-0.585923	-0.217495	-0.0774419	0.0599989	0.0980151	0.261756	0.663853	0.0458156	0.0372982	0.0535795	0.589973	1	1	0.533549	0.648366
CA369542	NAD-dependent deacetylase sirtuin 3, mitochondrial precursor	0.101385	0.00212484	0.0733011	-0.185231	-0.150586	-0.0997866	-0.0063816	0.275093	0.0119921	-0.379339	0.00826512	0.190692	0.973256	0.421326	0.022287	0.104	0.0875372	0.94277	0.0100822	0.784126	1	0.965422
CA369597	Lysosomal acid lipase/cholesteryl ester hydrolase	-0.706911	-0.506402	-0.395494	-0.423275	0.609489	-0.424963	0.748969	0.121314	0.253194	-0.287244	0.0205056	0.125083	0.284427	0.400098	0.560653	0.389485	0.378753	0.222094	0.0394591	0.489021	0.300823	0.858175
CA369653	Cellular nucleic acid binding protein	-0.26653	-0.257574	0.183446	-0.0326416	-0.137395	-0.201449	0.803374	0.444257	-0.201368	-0.160698	-0.0953795	0.000753636	0.00020328	0.0460335	0.800049	0.179449	0.269888	0.000661641	0.0008303	0.0560919	0.0951084	0.127827
CA369698	Tumor suppressor p53	0.16326	0.38282	-0.0868841	-0.00310761	-0.280602	0.512944	1.76195	1.52352	0.0024079	-0.482826	-0.186817	0.447989	0.17172	0.451695	0.958542	0.0142923	0.195916	0.0190714	1	0.995928	0.0441346	0.21819
CA369722	Peptidyl-prolyl cis-trans isomerase 9	0.563741	0.551001	0.466201	-0.0137114	-0.441069	0.600674	-0.625553	0.279535	1.34172	0.469175	0.0647467	4.25427e-05	0.00209425	0.000583893	1	0.0202967	0.0163634	0.000279821	0.0174218	0.200105	0.00867599	0.583807
CA369803	HUS1 checkpoint homolog	0.128206	-0.0288636	0.0761558	-4.26196	-0.0615298	-0.216495	0.0701322	0.0168875	-0.11997	0.107339	0.177738	0.0552392	0.506587	0.166305	1	0.513904	0.01222	0.434779	0.730399	0.0111748	0.194662	0.327102
CA369896	Interferon regulatory factor 4-1	0.605075	0.605768	0.128838	-0.366693	0.310193	0.546461	0.00377657	-0.0151291	-0.287432	0.702433	0.40511	0.000362291	0.000440533	0.123712	0.634436	0.000706357	0.00331317	0.932813	0.759062	0.35356	4.92073e-05	0.00065076
CA369915	Transposase-46	0.542587	0.635114	-0.157569	0.584261	0.40216	-0.249054	-0.279884	0.177725	0.160688	0.212546	0.202703	6.80572e-08	5.61354e-07	0.127204	3.76138e-05	3.95983e-05	0.0426936	0.0726509	0.0415931	0.13241	0.0254819	0.013431
CA369968	B cell lymphoma/leukemia 10	-0.0883187	-0.509352	-0.0363687	-0.0282234	0.00760648	-0.292518	-0.0937407	0.159453	0.0184017	0.0271126	-0.106275	0.245181	1	0.631889	0.493103	0.88461	0.000614641	0.0968983	0.00169809	0.720244	0.678282	0.319449
CA370046	Monoglyceride lipase	-0.0117895	-0.281492	0.0644421	0.0611072	0.00529747	0.0540604	-0.0412139	0.0230642	0.00661069	-0.322753	-0.549739	0.759285	0.243462	0.293934	0.227082	0.938478	0.578478	0.541645	0.689346	0.876643	0.000136098	0.461158
CA370086	Transposase-47	0.587839	0.494232	-0.343734	0.812719	0.685729	0.0343174	-0.535386	-0.266954	0.659372	0.190087	0.375646	3.45949e-06	6.18773e-06	0.0455716	2.88857e-07	0.0061556	0.724583	0.00423519	0.00889077	0.00387491	0.0194179	0.00121164
CA370123	Estradiol 17 beta-dehydrogenase 4	-0.442771	0.227632	0.1026	0.451592	-0.849005	1.77499	-0.240808	-0.118743	-0.369169	0.127852	0.0338231	0.499499	0.531199	0.10876	0.664079	0.00220989	0.0971236	0.280425	1	0.230828	0.598293	0.735472
CA370147	Lymphocyte specific interferon regulatory factor	0.427896	-0.374555	0.065101	0.065411	-0.0499245	0.0317032	-0.066245	0.00855644	0.857408	-0.0971568	0.357695	0.329464	0.275501	0.868341	0.117235	0.494768	0.79661	0.254226	0.887318	0.369922	0.0850874	0.0229239
CA370300	CD2 binding protein 1-1	-0.704593	0.117824	0.0916873	0.0458234	0.125268	-0.224264	-0.0194822	0.113531	0.0560281	-0.0993359	0.445167	0.21609	0.517913	0.217628	0.280631	0.0988745	0.0104211	0.782986	0.0206311	0.247975	0.286712	0.0107105
CA370309	Toll-like receptor 3 -1	-0.320088	0.293257	-0.0526713	0.156477	-0.662206	-0.322749	0.041219	-0.126433	-0.0223066	1.25208	0.343078	0.532679	0.088579	0.454341	0.0996259	0.344953	0.424076	0.904777	0.465739	0.549278	0.00582963	4.64318e-05
CA370329	Lysozyme C precursor	-0.161321	-0.894048	-0.855632	-0.992003	0.0224065	0.246579	1.47885	1.47119	-0.203805	-0.5095	-1.36045	0.000847089	7.20826e-08	3.23319e-05	0.00178103	0.829286	0.1579	0.285136	0.000887771	0.372877	3.72659e-05	1.56502e-09
CA370333	Melanoma derived growth regulatory protein	-0.407241	0.138825	-0.04906	-0.287376	0.0371316	-0.352873	-0.382434	-0.511094	-0.340501	0.245333	0.373959	0.0182485	0.356055	0.82553	0.0401555	0.866876	0.127952	0.00988858	0.0389975	0.0862241	0.062694	0.00197106
CA370339	Nucleophosmin 1	-0.259053	-0.305939	0.418525	0.144372	0.405708	0.184342	2.71556	2.29975	0.261316	-0.406863	-0.223859	0.000902201	0.040436	0.00148425	0.669623	0.00573673	0.0486927	5.67765e-08	1.59851e-07	0.101993	0.0080223	0.060062
CA370369	Heat shock protein cognate 40	0.0480248	0.0499165	1.78823	0.196431	-0.143631	-0.398238	0.620889	-0.79121	1.3375	0.529788	0.365522	0.610254	0.454662	0.273796	0.169483	0.240573	0.275847	0.000811096	0.0091197	1	0.00063053	0.000859931
CA370435	Caspase 2	0.276952	0.48402	0.108078	-0.0421757	0.0455466	0.00503269	-0.158095	1.14719	-0.365454	1.82042	-0.0528421	0.0403928	0.423113	0.582345	0.942673	0.543153	0.91104	0.317053	0.214018	0.082647	0.0627692	0.756504
CA370579	Hematopoietically expressed homeobox	0.219129	0.098103	0.0253042	0.00176696	-0.0625042	0.0110284	0.0948828	0.102852	0.0545873	0.140711	0.315007	0.0615633	0.0945914	0.717283	0.978595	0.565693	0.853381	0.251207	0.19531	0.21347	0.453541	0.00210269
CA370601	Cytokine IK	2.07257	-0.0496047	-0.532005	0.276556	-0.457847	-0.22455	0.00195376	0.378697	0.0518785	-0.306187	1.33504	0.0114474	0.523133	0.311832	0.270646	0.422036	0.0108942	0.9716	0.0301184	0.530724	0.0275344	0.0736168
CA370661	Barrier-to-autointegration factor	-0.0721788	-0.459418	0.0429473	0.813803	-0.321618	0.379562	-0.131856	-0.0126614	-0.616184	-0.130469	-0.439147	0.773259	0.000600548	0.743393	0.298537	0.0559929	0.0113404	0.671338	0.954851	0.0820387	0.650011	0.00114035
CA370663	T-cell leukemia associated homeodomain protein Tlx3b	0.46469	-0.183053	0.0404362	-0.111152	0.656495	-0.129724	-0.570623	0.354027	-0.257894	0.266507	0.135756	0.389736	0.674953	0.798607	0.649157	0.296967	0.281964	0.0484639	0.553989	0.15807	0.293372	0.196917
CA370691	Cytochrome P450 27	0.348404	0.138495	0.0666023	0.270575	0.471432	0.251031	-1.21004	-0.613505	0.177894	0.00420729	0.430633	0.00326816	0.643489	0.709389	0.214511	0.0177396	0.0111026	0.0261525	0.00709763	0.834329	0.975355	0.000711001
CA370696	Complement control protein factor I-B	0.0927913	-0.0666899	0.0681544	-0.239548	-0.0839727	-0.311888	-0.031746	-0.0274573	0.0180806	0.00767134	0.26782	0.0196022	0.3114	0.13469	0.00631743	0.406096	0.193245	0.611096	0.618323	0.733303	0.909705	0.0491891
CA370968	Chitinase1( Eosinophil chemotactic cytokine)	0.10533	0.0700213	-0.00943694	0.00553176	0.0751942	-0.211564	0.0151371	0.149089	0.0696032	-0.0113171	-0.0406018	0.572573	0.301663	0.904595	0.884658	0.306613	0.00321785	0.84058	0.00119332	0.26926	0.846106	0.537998
CA371001	Very-long-chain acyl-CoA synthetase	0.0765082	0.056422	-0.0167025	-0.489322	0.222122	1.10957	0.121406	0.081224	0.0644915	0.304165	-0.451553	0.310504	0.643336	0.833961	0.108868	0.217532	0.0538724	0.12742	0.403667	0.0737942	0.0544263	0.068328
CA371005	T-Cell activation protein	0.00119132	0.0397843	-0.0417223	-0.00408338	0.0754398	0.0562335	-0.0423834	0.0352645	-0.0282007	0.0819161	0.171348	0.983261	0.370618	0.41201	0.925798	0.344887	0.605399	0.657913	0.54984	0.638716	0.479061	0.164358
CA371052	Cyclin A2	-0.438479	0.146288	-2.02146	-0.214014	0.118812	-0.349248	-0.909773	0.505235	1.26892	0.0927102	0.31441	0.00385372	0.126576	0.0815829	0.0461731	0.717188	0.128628	0.262752	0.350244	0.00188206	0.659687	0.0777979
CA371199	Lymphoid translocation protein 1	-0.0289168	0.178974	0.0500153	-0.0413448	-0.0393738	-0.238498	-0.0102353	0.0723658	-0.0162299	-0.0787074	0.037829	0.690106	0.30887	0.369936	0.659817	0.680416	0.00436874	0.888604	0.128373	0.684423	0.485628	0.78355
CA371261	Complement C1q tumor necrosis factor-related protein 5	-0.0309553	-0.209596	-0.57798	0.0348801	-0.0174837	0.247732	1.08524	0.185505	0.97947	0.317355	-0.519866	0.538769	0.505626	1	0.804217	0.830033	0.0131887	0.0618586	0.00346743	0.189011	0.057799	0.0205626
CA371267	Transcription factor jun-B-2	-0.614184	0.436077	-0.0266232	-0.0886527	0.146591	-0.107116	0.696876	0.41341	0.00474586	0.084249	-0.236661	0.258579	0.652216	0.66063	0.840209	0.187627	0.363063	0.0127515	0.394846	0.921339	0.747828	0.25251
CA371300	Acid ceramidase precursor	0.490336	-0.234132	-0.349202	-0.0630791	0.113219	0.476836	0.802929	0.360422	-0.541451	-0.162458	-0.72908	0.142259	0.493159	0.0846609	0.417835	0.763175	0.105515	0.161273	0.0296132	0.0999154	0.192031	0.000733118
CA371363	Glucose-6-phosphate isomerase-1	-0.403745	0.312475	0.141951	-0.101222	0.0853413	0.117093	0.888999	0.856182	0.457629	-0.407523	0.533127	5.11173e-05	0.302176	0.0241096	0.893085	0.609859	0.444311	0.000886854	0.0439402	0.187901	0.273338	0.000170833
CA371391	Cytosolic phospholipase A2 beta	-0.0299204	0.0521436	0.124897	-0.0258521	-0.189618	-0.214501	0.145692	-0.0502077	0.131467	0.277874	0.456656	0.49184	0.329308	0.00988386	0.683895	0.155651	0.0119679	0.129452	0.455931	0.0134145	0.130926	0.37924
CA371435	Vasopressin-activated calcium-mobilizing receptor	-0.10159	1.19188	0.12613	-0.0150048	0.0164431	-0.201295	0.15476	-0.117454	-0.00245665	0.163382	1.08234	0.500561	1	0.0318995	0.870714	0.865742	0.00110541	0.0973268	0.073668	0.966834	0.040736	0.00857316
CA371454	Vitellogenin-2	0.610665	0.154584	0.112226	0.499036	0.920717	-0.345542	0.293143	0.0552334	0.0611825	-0.312427	0.0249839	0.116423	0.149264	0.480441	0.329239	0.00643884	0.551012	0.73054	0.375989	0.834205	0.000282392	0.866222
CA371511	GTP-binding protein GEM	0.266844	0.138344	0.652232	-0.0882698	-0.0632779	0.100377	0.0187918	-0.15435	0.506601	-0.035198	-0.0942279	0.00666802	0.237226	0.00646012	0.202272	0.870374	0.336444	0.826942	0.125572	0.231636	0.716705	0.390158
CA371538	Metalloproteinase inhibitor 3	0.158182	1.03319	0.0569774	-1.32381	-0.408451	1.34039	0.376907	0.226918	0.00349188	-0.442169	-0.254207	0.016732	0.558519	0.351079	0.00851694	0.230422	0.000132808	0.107047	0.207501	0.901897	0.262313	0.0113831
CA371686	Epitheliasin	-0.0706437	0.171477	0.0585103	-0.021857	-0.607541	-0.184683	0.34192	0.0505005	0.0240912	-0.675636	0.0134836	0.47814	0.438036	0.394244	0.783405	0.182889	0.130791	0.250946	0.204752	0.595509	0.279776	0.906219
CA371743	C-C chemokine receptor type 2	0.0307937	0.183297	-0.906905	-0.171306	-0.396637	-0.459178	-0.0336901	0.0803941	2.12814	-0.0130971	0.0299719	0.640432	0.376099	0.193812	0.0165654	0.0346757	0.188252	0.679475	0.28665	1	0.899643	0.869771
CA371809	Suppressor of initiator codon mutations, related sequence 1 (Translation factor	-0.293501	-0.297297	-0.169532	0.225015	-0.117567	0.283886	2.32889	1.56264	0.35955	-0.198839	-0.369648	5.1629e-05	0.0352436	0.189818	0.200125	0.398075	0.0251148	2.85841e-05	1.28851e-05	0.0131496	0.00234506	0.000117202
CA371855	PDZ and LIM domain protein 1	-0.237187	-0.0419138	-0.313747	-0.209821	0.00115441	0.68986	0.89034	0.994254	-0.0828955	-0.131049	-0.143569	0.0600641	0.830771	0.0672882	0.305747	0.987318	0.261093	0.0485922	0.000953444	0.0740249	0.0619234	0.12973
CA371906	C-terminal binding protein 2	-0.435319	0.0626648	-0.00110678	0.0226791	0.0971569	-0.284146	0.0473317	0.112279	-0.17275	0.172588	-0.164574	0.250926	0.382842	0.984564	0.560964	0.393075	0.0223198	0.572834	0.0963654	0.284497	0.137788	0.0581875
CA371933	Adenosine deaminase 2	-0.619343	-0.57214	0.0067871	-0.0585592	0.024239	-0.0237365	-0.18421	-0.224692	0.127412	-0.208302	-0.310509	0.119304	0.143725	0.923997	0.0749786	0.715303	0.800048	0.0297278	0.0109776	0.704703	0.100754	0.202655
CA372094	Ig mu chain C region membrane-bound Omy 15640	0.639828	-0.220278	-0.181742	-0.397412	-0.0888975	0.287471	-0.109129	0.066612	-0.377727	-0.157368	-0.159159	0.000300347	0.36691	0.0425394	0.241778	0.399502	1	0.452713	0.285722	0.768565	0.22265	0.0575248
CA372345	High density lipoprotein-binding protein	-0.298115	-0.0749307	0.303982	-0.377061	-0.287212	0.468766	0.508497	-0.827863	-0.206302	0.411998	-0.0453453	0.134892	0.657602	0.00842333	0.000877871	0.00141231	0.0440396	0.0014526	0.231829	0.527699	0.0473387	0.741977
CA372428	Leukotriene B4 receptor 1	-0.368296	0.208009	-0.434916	-0.183175	-0.365942	-0.993315	-0.788155	-0.963172	-0.179333	-0.835049	-0.235593	0.0437068	0.0679968	0.255296	0.159236	0.170213	0.0221943	0.278553	0.300108	0.369146	0.161484	0.0257652
CA372588	Inhibitor of apoptosis protein 2	-0.0542487	-0.142241	2.03707	-0.745519	-0.449365	0.0448754	-0.217504	0.254503	0.079545	0.0275826	-0.0239834	0.773236	0.335746	0.0130357	0.189528	0.584897	0.626506	0.142777	0.254103	0.68292	0.90157	0.779882
CA372642	Selectin L-like	1.28234	-0.245212	-0.195429	0.273822	-0.138318	-0.586534	-0.1469	-0.211521	0.503814	0.517853	0.192021	0.0225784	0.2241	0.0290542	0.320705	0.241518	0.000850319	0.766384	0.0957554	0.0242562	0.00658468	0.0411142
CA372761	Pyrin-2	0.284888	0.358878	0.103553	0.5485	-0.392976	1.00538	-0.908523	0.10656	0.30483	0.107722	-0.0709987	0.0674383	0.312595	0.680237	0.230635	0.0791494	0.214642	0.111635	0.361307	0.479655	0.508943	0.39386
CA372784	DnaJ homolog subfamily A member 1	0.0959155	0.0317995	0.132082	0.0953794	-0.220196	-0.15922	0.199641	0.0130588	-0.057412	0.136276	-0.892165	0.120439	0.600792	0.158413	0.386965	0.074597	0.175509	0.0332108	0.765549	0.326943	0.299312	0.222825
CA372923	Bone morphogenetic protein 4	0.684856	-0.109206	0.0968078	0.0383713	-0.0174058	-0.0319398	-0.5099	-0.450735	0.971235	0.109457	0.122027	0.0364045	0.893798	0.904823	0.434535	0.912668	0.856407	0.135887	0.142921	0.181947	0.658043	0.235408
CA372952	Survival of motor neuron-related splicing factor 30	-0.273523	-0.625879	-0.1143	0.0145522	0.280325	0.186707	-0.300582	0.00016089	0.432794	-0.192379	0.891342	0.18666	0.287517	0.410346	0.739797	0.169057	0.0633447	0.307586	0.999213	0.612978	0.241207	0.00321838
CA373029	Mitogen-activated protein kinase 9-1	-0.253468	-0.0872113	-0.0282217	-0.142417	0.00193102	1.09597	0.2684	-0.0270121	-0.0617725	0.493804	-0.270456	0.214855	0.165081	0.735865	0.536459	0.984673	1	1	0.76811	0.226474	1	0.534947
CA373265	Sialoadhesin	-0.00334169	-0.497317	0.0369044	0.0507438	0.133464	-0.226184	-0.0138744	0.0630828	-0.215165	0.693649	0.202506	0.948851	1	0.579584	0.106517	0.0827342	0.0151626	0.845597	0.292533	0.496682	0.0604849	0.391957
CA373281	Coproporphyrinogen III oxidase	0.535637	-0.346896	-0.151663	-0.166204	0.236964	-0.102986	-0.0777226	-0.137809	-0.00535394	-0.187992	0.821099	0.176655	0.32312	0.215709	0.402416	0.0112146	0.37965	0.202491	0.329324	0.858494	0.143585	0.0406727
CA373291	Chemokine receptor-2	0.0756218	0.622153	0.0520416	0.0939554	0.0449993	-0.19666	-0.0513339	-0.541236	0.107605	0.932895	0.886457	0.559595	1	0.470456	0.0557671	0.526531	0.0563311	0.66156	1	0.183843	0.0243419	2.01863e-06
CA373295	Apoptosis response zinc finger protein	-1.22597	-0.231193	0.303603	-0.66387	-0.668238	0.331862	-0.140556	-0.110953	-0.928677	0.352212	-0.0208736	0.000493383	0.38513	0.00100613	0.000807964	0.0892518	0.0206255	0.769114	0.414895	0.0496138	0.015644	0.86009
CA373348	Myeloperoxidase	-0.0139253	0.000237757	0.0438689	0.953223	0.0666121	-0.158516	-0.076557	0.612792	-0.0170618	-0.0539695	0.430768	0.827583	0.997158	0.659306	1	0.46327	0.209786	0.538536	1	0.770232	0.473532	1
CA373382	RING finger protein 4	-0.0239359	0.191635	-0.291535	-0.625071	-0.0594738	-0.409349	-0.236601	0.204384	-0.0869481	-0.177957	0.144547	0.75774	0.665092	0.233096	0.0802536	0.552768	0.163441	0.117532	0.160191	0.0847283	0.0214709	0.76791
CA373506	Selenoprotein P	-0.234962	0.0302317	0.0556916	-0.222645	-0.192349	0.663705	-0.114134	0.0845541	0.0204539	-0.0744886	0.978338	0.333569	0.621128	0.144196	0.00305997	0.114257	1.14851e-05	0.113985	0.302771	0.669897	0.388817	0.044234
CA373525	Cytochrome B-245 heavy chain-2	-0.306069	0.0568759	0.176603	0.112049	0.088802	-0.0451844	-0.0418486	0.280442	0.0191655	0.298816	0.655703	0.000276926	0.422055	0.00136087	0.526496	0.161231	0.593471	0.534112	1	0.985929	0.0101904	1.11012e-05
CA373539	Cytochrome b-245 light chain	-0.370323	-0.138388	0.113841	-0.0058242	0.0137578	-0.153735	0.361241	0.336542	-0.00999496	-0.177683	0.37693	2.92246e-05	0.0317873	0.0517772	0.877743	0.847424	0.0309975	0.144162	0.549449	0.980304	0.0974912	0.0314753
CA373548	C1rs-A protein	-0.34634	-0.0929756	-0.170952	0.0361258	-1.10873	-0.0672052	0.0544696	1.89979	0.917598	0.294869	0.526749	0.396433	0.738716	0.77649	0.503437	1	0.514783	0.14126	0.00360634	0.00697463	0.0283572	0.000107266
CA373607	Matrix metalloproteinase-2	0.120675	0.310327	0.282528	0.159139	0.295885	0.5329	0.272501	0.520771	-0.279551	0.055662	0.458296	0.537794	0.116586	0.106355	0.642938	0.139651	0.00747228	0.019211	1.53533e-05	0.593708	0.420948	0.000372832
CA373659	Mannan-binding lectin serine protease 2-2	0.0418436	-0.0714895	0.0793287	0.15422	0.124837	0.531383	-0.0647575	-0.0422572	0.0389355	-0.17959	0.123178	0.462049	0.169044	0.347768	0.109168	0.102394	0.0334851	0.24775	0.340907	0.471745	0.0256936	0.183401
CA373759	Lymphocyte antigen 75	0.581508	0.334305	-0.109929	0.485428	0.182143	-0.324969	0.0227604	0.00192257	0.0548681	0.16146	0.307284	0.474491	0.544064	0.341442	0.197947	0.0210851	0.39357	0.700958	0.969329	0.473516	0.0105402	0.00907963
CA373770	Procathepsin L-2	0.076037	-0.24795	-0.194833	-0.133963	-0.280557	-0.620208	-0.198097	0.0300713	-0.158179	-0.219964	0.0356172	0.586335	0.389986	0.446606	0.279596	0.265859	0.000820349	0.371699	0.834038	0.370254	0.066281	0.768797
CA373850	Signal transducer and activator of transcription 1-alpha/beta	0.0207582	-0.388672	-0.346306	0.383859	-0.322223	-0.285124	0.0574096	-0.0830691	0.192396	-0.484394	0.0452164	0.816211	0.00529208	0.00111998	0.242306	0.0892563	0.691971	0.687	0.823269	0.269353	0.000147842	0.621333
CA373874	Latent TGF-beta binding protein-4	0.178929	-0.852832	0.0699455	-7.89368e-05	0.066148	-0.240117	0.0249704	0.082839	0.126169	0.0558322	-0.286341	0.397797	1	0.31237	0.997749	0.599086	0.0171804	0.677166	0.118429	0.151911	0.604425	0.00172538
CA373890	Heat shock protein HSP 90-beta-1	-0.20577	0.0535457	0.145637	-0.0338569	-0.0315781	0.20662	1.5013	1.16564	-0.0791712	0.0802461	-0.169218	0.00079096	0.461463	0.0743339	0.515864	0.749967	0.101541	1.12477e-07	2.07068e-05	0.249441	0.320753	0.0563206
CA374002	Interferon-related regulator 2-1	0.5369	0.279914	-0.121732	0.522969	0.19464	0.222075	-0.401268	-0.248099	0.0158774	0.299122	0.176262	1.71384e-06	0.0263237	0.720611	2.03484e-05	0.0324568	0.0182754	0.0406203	0.273321	0.881603	0.00337639	0.0262329
CA374030	Peroxiredoxin 5, mitochondrial	-0.213865	-0.250867	-0.147981	-0.27358	-0.113873	0.132374	-0.274803	-0.169716	-0.148693	-0.355034	-0.205006	0.0772679	0.0397628	0.170497	0.322824	0.323311	0.122641	0.409823	0.103831	0.209808	0.105001	0.0637949
CA374085	Myeloid leukemia factor 1	0.923854	0.00962356	0.0907507	-0.0361369	0.113076	0.592225	-0.0414162	-0.0198354	-0.0297287	-0.320889	-0.403729	1	0.839462	0.21239	0.553145	0.395524	1	0.597255	0.815993	0.602704	0.669543	0.2764
CA374135	CCL4	-0.134389	0.0288868	0.408439	-0.38766	0.0970448	-1.29173	-0.53655	-0.226988	-0.22542	-0.0645354	0.0484871	0.582967	0.791107	0.01008	0.00187423	0.72916	0.00013766	0.00164319	0.198627	0.0911867	0.592426	0.749019
CA374193	Chemokine receptor CXCR4	-0.291719	0.0516219	-0.0986803	-0.0495543	-0.29274	-0.133766	-0.0456259	-0.0751478	0.0986668	1.31821	0.45504	0.0240147	0.777506	0.460688	0.419744	0.0458471	0.16556	0.545528	0.211623	0.045089	9.32716e-06	6.82881e-05
CA374267	2-amino-3-ketobutyrate coenzyme A ligase, mitochondrial	-0.0201364	-0.77838	-1.47344	-0.319143	0.000518341	-1.35345	0.37262	-0.157668	0.951223	-0.0310401	-0.131436	0.697455	5.96866e-05	1	0.00152333	0.995625	0.196771	0.210395	0.0974583	0.413509	0.80441	0.530419
CA374372	Metastasis-suppressor gene CC3	-0.168065	-0.119051	0.0460697	-0.618977	-0.847426	0.394698	0.0556479	0.149128	0.0406975	-0.0397968	-1.57914	0.0466915	0.14351	0.360887	0.0655275	0.217297	0.00581072	0.719027	0.20575	0.389741	0.612615	0.0389511
CA374472	X-linked interleukin-1 receptor accessory 2	-0.338246	-0.345543	-0.0632647	0.0691079	0.221146	0.0348946	0.74135	0.315464	0.233604	-0.277063	-0.616847	6.22992e-06	3.88063e-05	0.322692	0.446706	0.00852836	0.783179	2.96454e-06	0.00302894	0.00855434	0.00080085	8.82273e-06
CA374603	IL-8 receptor	1.00197	-1.71566	0.121172	1.66035	-0.0930311	-0.236652	-0.0111537	0.0977518	-0.0946593	0.0998893	0.133402	0.094139	1	0.00470576	1	0.211533	0.00342597	0.909413	0.230344	0.210058	0.298162	0.18432
CA374637	Saxitoxin and tetrodotoxin binding protein 1	0.13754	-0.178088	0.115453	-1.09198	-0.0171685	1.35838	0.0663689	0.124996	-0.0244408	0.0390951	-0.00225084	0.165026	0.00581281	0.014524	6.12653e-10	0.850076	1.85404e-05	0.512789	0.205386	0.646438	0.648714	0.990155
CA374698	High-glucose-regulated protein 8	-0.7216	0.128524	-0.311733	-1.96056	0.000305309	0.0305543	-0.358956	-0.262116	-0.333923	0.0717196	0.165832	0.453464	0.433144	0.28807	1.51348e-05	0.994349	0.770546	0.0338718	0.534736	0.0391498	0.336747	0.433827
CA375055	Aryl hydrocarbon receptor nuclear translocator	-0.336547	1.6216	-0.0694059	-0.731592	-0.633495	-0.167469	0.158389	0.0992015	-0.00759023	-1.03994	0.0323065	1	0.421134	0.47834	1	0.788589	0.117179	1	0.0692488	0.855251	0.218559	0.654747
CA375099	BCL2-associated athanogene 2	0.106843	0.165652	0.0258775	-0.0349941	-0.221771	-0.0854137	-0.0127634	0.0844029	0.291549	-0.204765	0.352529	0.0931698	0.0994864	0.734037	0.486297	0.0437161	0.369898	0.862379	0.410532	0.255465	0.0438097	0.000626985
CA375106	Protein-tyrosine sulfotransferase 1	0.114529	0.0411107	-0.0174729	0.46892	0.0135489	0.192394	0.641717	0.520043	-0.776839	-0.0272924	-0.304555	0.348268	0.827226	0.907339	0.347165	0.943508	0.614516	0.0049562	0.0121539	0.182597	0.827906	0.00384667
CA375170	B-cell lymphoma 6 protein-1	0.42366	1.437	0.106503	-0.0357138	-0.0823474	0.0506069	0.0458323	0.113812	-0.0750736	0.0114621	-0.160673	0.118857	0.0947106	0.122403	0.625547	0.516895	0.598293	0.67811	0.238213	0.0691231	0.936798	0.145798
CA375337	Oxidative-stress responsive 1	0.414213	0.539869	0.286958	-0.434317	0.155098	0.0457576	-0.45	0.153772	0.0132883	0.0931758	0.210845	4.90656e-07	9.88473e-05	0.0299776	0.00310009	0.166117	0.676847	0.101254	0.252427	0.951914	0.411411	0.0148579
CA375569	Serine/threonine-protein kinase Chk1	-0.00516164	0.0796077	-0.0730796	0.123172	0.0437678	-0.323504	-0.0726012	-0.169561	-0.0205794	0.0613064	-0.0287156	0.933787	0.310804	0.106089	0.00228121	0.625258	0.251093	0.345451	0.445292	0.676958	0.595025	0.931164
CA375602	Annexin A3	0.0827556	-0.081677	-0.146325	-0.0479435	-0.743181	0.077439	0.303119	0.295693	-0.0487837	-0.0571089	0.333431	0.0273475	0.183325	0.0508413	0.575927	0.138763	0.458097	0.660681	0.249233	0.323291	0.608681	0.310789
CA375694	Phosphotyrosine independent ligand for the Lck SH2 domain p62	0.244351	-1.11768	-0.216699	-0.410906	-0.109448	0.742277	0.420908	-0.131798	-1.27929	0.070106	-0.301154	0.515239	0.00163527	0.312358	0.171676	0.251422	0.0966421	0.152502	0.706921	0.00964467	0.309365	0.0157091
CA375800	Superoxide dismutase	-0.402532	0.146031	0.0284193	0.0470704	0.216459	0.117336	0.0115826	-2.28646	-0.0245323	-0.433445	0.083602	0.448576	0.58977	0.787565	0.264648	0.120453	0.602098	0.866758	0.0626048	0.671798	0.458094	0.342909
CA376069	Cytochrome P450 3A27	0.00885625	0.0425204	0.0164646	0.0376641	-0.116522	-0.361861	0.0264381	0.514573	-0.0268921	0.285177	-0.049061	0.770942	0.433192	0.758606	0.877	0.602252	0.658762	0.797899	0.328067	0.559144	0.200082	0.768734
CA376117	CD231	-0.0174335	1.67282	0.67121	0.0504219	-0.206158	0.459338	-0.41712	-0.438501	0.282429	0.0273007	0.333701	0.945114	0.142882	0.0233606	0.235851	0.181219	0.0141747	0.221777	0.48585	0.260699	0.646327	0.0224299
CA376213	TNF receptor associated factor 1	-0.255326	0.101455	-0.717275	-0.330896	0.0322523	0.0396269	-0.604567	-0.473895	-0.0170351	-0.785908	-0.0208013	0.150332	0.585409	0.0613293	0.0267619	0.929553	0.932922	0.279552	0.0720975	0.931685	0.0497398	0.881563
CA376225	B-cell antigen receptor complex associated alpha	0.454735	0.480419	0.0433968	0.0528767	0.183436	-0.203921	0.0452329	-0.0588705	0.0602798	1.40059	-0.0697213	0.199407	0.0328565	0.687128	0.437236	0.0243099	0.0671484	0.490422	0.947383	0.309278	0.000375457	0.50363
CA376276	Non-classical MHC class I antigen	-0.477548	0.117738	-1.20889	-0.398729	-0.149314	-0.31823	0.144202	-0.3131	-0.292289	0.827653	0.184999	0.278144	0.789364	0.0139358	0.0925806	0.329051	0.126678	0.888165	0.00935096	0.00326481	0.0650933	0.0611867
CA376350	Serum amyloid P-component-1	0.399124	-0.1322	0.00211078	-0.261388	0.0670731	0.0859351	0.0306286	0.0549605	-0.346166	-0.0918753	0.423143	0.131115	0.0910351	0.968451	0.000412379	0.258891	0.455343	0.776663	0.308283	0.327727	0.225189	0.00232686
CA376378	Interferon-related regulator 1-2	0.37448	0.206169	0.351629	0.194274	-0.122482	0.440062	0.264734	-0.221671	-0.0270583	-0.0192299	0.31065	0.00560983	0.0931225	0.206089	0.211534	0.504509	0.349444	0.434457	0.289722	0.870206	0.762832	0.00395684
CA376422	Interferon-induced protein 44-2	0.107742	-0.469042	-0.112142	0.00715924	0.550226	-0.0312001	-0.060134	-0.00467479	0.230808	-0.535726	-0.250472	0.527184	0.0107557	0.143173	0.819951	0.301663	0.866621	0.265009	0.889279	0.313838	0.0151291	0.0164666
CA376437	Engulfment and cell motility protein 2	0.414516	0.234563	0.297771	0.0751104	0.248473	-1.06729	-0.319312	0.804651	0.159108	0.261618	-0.0136194	1	0.0520751	0.22087	0.133713	0.0322179	0.258529	0.358639	0.160128	0.0152698	0.614473	0.867337
CA376450	Epoxide hydrolase 1	0.241088	0.299497	-0.0485626	-0.11545	-0.457504	-0.19321	0.139513	-0.594276	0.0382992	0.701134	0.0112342	0.327607	0.564408	0.370764	0.503154	0.0174254	0.629437	0.507215	0.00835829	0.734177	1	0.955368
CA376466	Mitogen-activated protein kinase 10	-0.819793	-0.652854	-0.000319434	0.0149672	0.170094	-0.23151	-0.584952	-0.308464	0.0107706	-0.0889351	0.105728	0.771195	1	0.995739	0.521192	0.047091	0.00110682	0.0227262	0.203015	0.745228	0.15955	0.371965
CA376521	Cysteinyl leukotriene receptor 2	-0.0519622	0.0473819	0.0345743	-0.0466736	0.0823736	-0.0717598	-0.0874841	-0.00873024	-0.0131828	-0.0913263	0.592723	0.256212	0.45992	0.564822	0.386439	0.379911	0.528125	0.159724	0.868668	0.558811	0.228627	0.0358487
CA376536	Tripartite motif (VRG3)	0.761554	-0.0958197	-0.352113	0.4749	0.319774	0.481909	-0.120815	-0.525447	0.423719	-0.192405	0.123223	9.56983e-09	0.179851	0.0245345	0.000640293	0.129073	0.0163956	0.388	0.000936128	9.28529e-07	0.00977513	0.0957135
CA376549	ADAMTS-3	2.31141	-0.9072	-0.229641	1.64866	0.0424175	0.0590653	-0.0831534	2.10465	-0.939945	-0.315313	0.315901	0.0198687	0.0610232	0.540702	1	0.561209	0.572814	0.341351	1	0.0483105	0.362819	0.0527459
CA376574	Peptidyl-prolyl cis-trans isomerase 1	-0.0829577	0.110181	-0.140202	-0.159106	-0.0997029	0.00368863	-0.176422	-0.149244	-0.255658	-0.188858	-0.0383971	0.44964	0.43057	0.323692	0.362114	0.62634	0.989051	0.105509	0.48074	0.0706447	0.00745744	0.722202
CA376673	Pre-B cell enhancing factor	0.407138	0.22727	-0.257456	-0.0115747	-0.664541	-0.0689853	0.0684788	0.0338702	-0.502838	-0.14805	-0.215902	0.285606	0.222621	0.160544	0.734331	0.225161	0.329429	0.418297	1	1	0.150658	0.155848
CA376709	Protein activator of the interferon-induced protein kinase	-0.295712	1.97346	0.0675435	-0.198053	0.0328279	0.119616	-0.158061	-0.0778878	0.162743	-0.0837372	-0.147376	0.268904	0.158934	0.4285	0.213746	0.632313	0.127599	0.118223	0.0510334	0.297437	0.492081	0.776486
CA376758	Mitogen-activated protein kinase 6	-0.307923	-0.252059	0.248433	0.0574863	-0.00707978	0.291644	1.01671	1.07114	0.0253023	-0.254982	-0.239439	3.01992e-07	0.000216859	0.0069911	0.276708	0.939673	0.0317204	0.000355794	1.89331e-08	0.769176	0.0100727	0.00102115
CA376813	CC chemokine SCYA110-1	-0.143946	-0.0133606	0.357157	-0.2205	0.0866476	-0.909342	-1.75677	-0.172898	0.262648	0.883398	0.667268	0.133327	0.864568	0.0452207	0.0689207	0.401315	0.00215101	0.00222387	0.166439	0.0514654	5.1667e-09	2.84294e-05
CA376976	Nucleolar fibrillar center protein	0.146917	0.634572	0.0359942	-0.00485132	0.223042	-0.199933	0.0230309	0.385822	0.0310355	-0.0803856	0.0202666	0.232605	0.611668	0.672798	0.905296	0.0231359	0.0530451	0.70452	0.26859	0.591522	0.0872713	0.851508
CA376978	CD2 binding protein 1-2	0.402963	0.730102	0.0422642	1.14523	-0.464079	0.0973982	0.0496555	-0.643916	0.0961784	0.533264	0.164187	0.0125147	0.0190711	0.822274	0.0289473	0.0911917	0.290257	0.640192	0.164335	0.790872	0.00705821	0.101414
CA377007	Growth arrest and DNA-damage-inducible GADD45 gamma-1	1.39516	1.12479	-0.154153	-0.943345	-0.327593	-0.205964	0.0598187	0.563549	0.176877	-0.511641	-0.60917	0.000430287	0.0111818	1	0.221777	0.00848267	0.141123	0.585587	0.115266	0.862167	0.246118	0.00558217
CA377140	Complement component C8 beta chain	-0.398024	-0.53167	0.124211	0.0935922	0.0243049	0.328251	0.816053	1.34294	0.0291138	-0.384999	-0.684719	5.53481e-05	5.46376e-07	0.210323	0.109585	0.729425	0.0175189	9.19557e-05	7.23184e-07	0.714041	0.000270396	3.85128e-07
CA377157	Tumor necrosis factor receptor-2	0.532115	-0.351717	0.356405	0.0494852	0.168408	0.204656	-0.997645	-0.15734	0.0514391	0.0874147	0.0317209	0.00975156	0.0307225	0.0221439	0.604325	0.282862	0.11947	0.00329435	0.0806964	0.491657	0.270233	0.666288
CA377276	MAP/ERK kinase-like	-0.0310933	0.226733	0.120352	0.226174	-0.767561	0.0736963	0.0135013	-0.0810477	-0.0574198	-0.0704209	0.137973	0.690221	0.211041	0.380484	0.0439359	0.190103	0.436772	0.881005	0.172399	0.209377	0.535243	0.419873
CA377287	MAPK/ERK kinase kinase kinase 3	-0.012465	0.0244586	-0.0111339	0.0181719	0.0859287	-0.275709	0.0416504	-0.0431616	-0.0449115	0.18518	-0.286951	0.848979	0.467856	0.837198	0.683174	0.379014	0.0118267	0.523929	0.61443	0.333022	0.0556691	0.0134042
CA377300	Deoxyribonuclease I-like-1	-0.0212801	-0.0842438	-0.0245468	-0.136502	-0.073952	-0.297598	0.00177457	-0.0886509	-0.0166169	0.190774	-0.00905045	0.770183	0.0684459	0.579094	0.0061586	0.271513	0.00276279	0.978984	1	0.677284	0.00194928	0.838311
CA377360	Matrix metalloproteinase 17	0.108727	-0.278571	0.298482	-0.569839	-0.408803	0.417725	0.284146	0.392589	-0.163718	-0.119452	0.35801	0.749708	0.0039246	0.0534973	0.179387	0.324675	0.0369132	0.0209155	0.0460224	0.772705	0.587096	0.75314
CA377397	C-C chemokine receptor type 3	0.0547959	-0.0558403	-0.105047	0.0282751	-0.14317	-0.132009	-0.0367938	0.0912988	0.033028	0.129597	0.170242	0.39815	0.473033	0.219384	0.453779	0.0246052	0.0140668	0.605858	0.1444	0.323639	0.659237	0.368017
CA377504	Cold autoinflammatory syndrome 1 protein	-0.350436	-0.319488	0.28498	0.0508434	0.0555866	-0.663447	-1.05481	-0.268479	-0.477471	-0.344719	0.0184585	0.0337781	0.104844	0.0529359	0.878785	1	0.432805	0.0540269	0.480738	0.0148737	0.246432	0.874489
CA377672	Defender against cell death 1	-3.25203	-0.261827	0.202948	-1.51859	-0.141744	0.310737	0.405771	-0.0249457	-0.260141	0.0186923	0.136983	0.232817	0.0375769	0.0445323	0.226265	0.517729	0.581792	0.448174	0.866429	0.471738	0.693556	0.00404318
CA377697	Platelet-derived endothelial cell growth factor	0.432777	0.921714	0.0406597	-0.0846195	-0.26838	-1.32832	-0.804635	-1.02586	0.266347	0.0283685	0.0360863	0.0101007	0.162457	0.422834	0.578165	0.342833	1	0.00532936	1	0.513833	0.801603	0.778763
CA377768	Phospholipase D1	-0.0254849	-0.00492913	-0.0597019	0.0378201	-0.0662771	0.684918	-0.0928884	0.0350977	-0.0596672	-0.108132	0.0918848	0.900451	0.954307	0.553592	0.447396	0.358545	0.290085	0.173561	0.455276	0.338785	0.315266	0.88213
CA377770	Tumor necrosis factor receptor superfamily member 19	0.115649	0.0222469	0.0344652	0.0214473	-0.137707	-0.275757	0.0615733	-0.276449	-0.242385	0.172816	-0.0860251	0.0125283	0.706059	0.506023	0.477814	0.153137	0.00466034	0.487664	1	0.128053	0.0510122	0.769244
CA377835	HCF-binding transcription factor Zhangfei	0.0880544	0.0486204	-0.104451	0.0157146	0.00289101	-0.142795	0.0362981	0.0139565	0.0785645	0.000178525	0.0589565	0.0328936	0.455767	0.0820204	0.612194	0.9787	0.101427	0.614588	0.876724	0.358436	0.998763	0.511407
CA377838	Mitogen activated protein kinase activated protein kinase-3	-0.223572	-0.298653	0.28	-0.0365127	-0.334041	-0.0459904	0.704991	-0.483332	-0.145553	0.276261	0.0774899	0.119463	0.0985704	0.324318	0.691507	1	0.892511	0.260549	0.252169	0.784492	0.199775	0.447446
CA377912	Ig kappa chain V-IV region Len omy 30091	1.14041	-0.706862	0.0753962	0.0662817	-0.183408	-0.160431	-0.089462	0.0363961	0.719398	0.513923	0.379502	5.36625e-06	0.129924	0.477604	0.420392	0.166797	0.108386	0.199069	0.489236	0.0376266	0.000803933	8.3294e-05
CA377953	3-oxo-5-beta-steroid 4-dehydrogenase	0.0205538	0.111939	-0.197128	-0.119658	0.0242051	1.07768	0.0570446	0.000514048	0.0137785	0.0384298	0.0656136	0.655514	0.574676	0.0162424	0.316842	0.808581	0.0377624	0.563703	0.996162	0.859443	0.720044	0.32241
CA378035	Transport-associated protein	0.406898	-0.32969	-0.37454	1.27245	0.875304	0.0377879	0.0204821	-0.378427	-0.314523	-0.583408	-0.325035	0.256159	0.0378097	0.265108	0.00191234	0.0753731	0.960737	1	0.0871681	0.369404	0.000930476	0.00113889
CA378114	Thioredoxin-like protein 1	-0.628853	-0.528401	-0.020771	-0.0285536	-0.339572	-0.0737939	0.16618	0.108096	-0.0496607	-0.0112393	0.379424	0.105311	0.351448	0.829244	0.653724	0.0223883	0.360169	0.109528	0.0919289	0.743473	0.922182	0.259841
CA378180	Neurotrophin-5	0.0532932	0.0211116	-0.0834934	0.14592	-0.18838	-0.195688	-0.0576105	-0.0298093	0.015707	0.021647	-0.107063	0.333847	0.685861	0.31039	0.00233415	0.268015	0.0547416	0.358129	0.727691	0.652939	0.722131	0.571509
CA378285	B-cell antigen receptor complex associated beta	0.00165701	0.0668937	0.151964	-0.0722292	0.123872	-0.179131	-0.0821261	0.0259042	0.0627545	0.464529	-0.0137292	0.997932	0.888014	0.215826	0.0458669	0.0389031	0.0483063	0.174454	0.566233	0.171442	0.00289093	0.961737
CA378286	Interleukin-1 receptor-associated kinase 1-2	0.121494	-0.0554926	0.0209606	0.188582	0.115807	-0.0149473	-0.0532469	0.0418636	-0.0551879	-0.00936483	-0.589894	0.0816782	0.205934	0.785462	0.0304111	0.0473233	0.887867	0.364576	0.438274	0.468793	0.91331	0.0057697
CA378361	Ubiquitin ligase SIAH1	0.416263	0.834172	0.396309	0.712033	-0.204734	0.340491	-0.621842	-0.0703635	0.122475	0.69443	0.279201	1.95546e-07	3.84649e-05	0.00394821	0.000391058	0.00131006	0.00509404	0.00195852	0.662062	0.463126	0.000141386	2.95215e-05
CA378393	P-selectin glycoprotein ligand 1	-0.237285	0.0144993	-0.0425898	-0.044406	0.00815031	-0.353944	-0.0461722	0.0265575	-0.00874292	0.117695	0.201501	1	0.912235	0.628856	0.31806	0.929275	0.159057	0.274832	0.531552	0.847415	0.411099	0.0437618
CA378399	Tumor necrosis factor receptor associated factor 2	1.12417	0.297219	-0.036882	0.0592257	0.216283	-0.150838	0.0499972	0.275119	0.0144577	-0.0256101	0.232555	0.27599	0.901774	0.462677	0.208039	0.011376	0.131435	0.61851	0.873742	0.850845	0.749906	0.39275
CA378413	Platelet-derived growth factor, A chain	0.0745499	-0.0340678	0.0354295	0.0407538	-0.00480915	-0.114834	-0.74351	-0.0174954	0.0268058	-0.0719264	0.0863707	0.0369992	0.490843	0.602982	0.388111	0.957639	0.215225	1	0.82448	0.746411	0.20804	0.239265
CA378435	Protein phosphatase 2C delta isoform	0.0776204	0.0273047	0.471323	0.239774	-0.092783	0.243241	0.44234	-0.0595893	-1.14662	-0.0237724	-0.267389	0.612862	0.865109	0.000887073	1	0.481014	0.0329348	0.33253	0.266353	0.267477	0.814639	0.0558177
CA378723	Sulfotransferase 4	0.0986109	-0.0719804	-0.102857	-0.0504656	-0.0196578	-0.12789	-0.0815292	-0.134848	-0.0524168	-0.130924	0.512936	0.0300113	0.285441	0.138131	0.184712	0.83553	0.225015	0.230304	0.0398317	0.286511	0.105869	0.0472411
CA378736	Tyrosine-protein kinase BTK	0.0111076	-0.197098	-1.11178	0.23496	0.0644128	0.280499	-0.0541207	-0.0266372	0.133789	-0.20309	-0.0786077	0.906667	0.0545266	0.128342	0.263275	0.781267	0.0310132	0.730579	0.352507	0.212282	0.0222719	0.478743
CA378743	Fibronectin precursor	0.140091	-0.943562	-0.395943	-0.438299	-0.491403	-1.40833	0.228665	0.168461	0.36595	-0.382475	0.135617	0.0814377	0.14992	1	3.10104e-05	4.45281e-06	3.28582e-06	0.0142366	0.0621086	0.450477	0.0215625	0.294062
CA378782	Tyrosine-protein kinase Jak1-2	0.149099	-0.0186054	0.0725809	0.063969	0.103409	-0.219113	0.168607	0.106125	0.0098388	-0.229773	0.461089	0.180541	0.973774	0.47695	0.167742	0.29931	0.439635	0.00921518	0.0938827	0.958812	0.000782152	0.000419399
CA378853	C-terminal binding protein 1	-0.140915	-0.467786	-0.0508448	-0.020172	0.855511	0.13369	-0.0178613	-0.0266752	-0.0285387	0.262026	-0.181156	0.692607	0.422944	0.485579	0.685712	0.363982	0.431531	0.735178	0.926429	0.639677	0.0075	0.0928318
CA378908	Early growth response protein 2	-0.0287665	0.0264253	-0.130591	-0.0713387	-0.287524	-0.116523	0.0215016	0.0190312	0.133265	0.0485332	-0.328813	0.537869	0.628659	0.136047	0.0442461	0.011833	0.413873	0.82127	0.764476	0.0584695	0.762158	0.115706
CA379576	Galectin like 2 (VRG 3)	-0.104547	-0.714728	-0.316112	0.108323	-0.658869	0.28443	0.0873386	0.464554	0.470267	-0.341159	-0.150334	0.27843	0.00259058	0.0852159	0.0100385	0.527364	0.09338	0.255849	0.0860201	0.133865	0.00391464	0.252901
CA379612	NF-kappaB inhibitor alpha-2	0.00379335	-0.570397	0.0402493	-0.581322	0.223685	0.643562	-0.196371	-0.133918	-0.0220279	0.166617	0.155042	0.953097	1	0.568653	0.364026	0.0242255	0.05523	0.176049	0.00559211	0.804447	0.00107091	0.0680645
CA379751	Electron transfer flavoprotein-ubiquinone oxidoreductase	-0.413779	0.0832689	-0.0517465	-0.195259	-0.40075	0.0776319	0.110556	1.17704	0.00370881	0.138924	0.23207	0.0727657	0.0789589	0.553779	0.0782956	0.00969587	0.374695	0.170822	0.127395	0.952653	0.249884	0.629792
CA379787	Cyclin G1	0.376492	0.333882	0.106354	1.68561	-0.296843	-0.12241	0.00142113	0.102107	-0.103069	-1.11665	-0.150408	0.20877	0.544267	0.66344	0.036093	0.000695867	0.782699	0.985215	0.777322	0.675335	0.162533	0.057965
CA379854	Inositol 1,4,5-trisphosphate receptor type 1	0.60087	0.815851	0.120037	-0.744676	-0.831846	-0.222517	0.102256	-0.1678	-0.131146	0.101639	0.659249	0.0430433	0.288779	0.107896	1	0.223388	0.531511	0.368002	0.054849	0.103941	0.198121	0.0390427
CA379928	ReO_6-4	0.587541	0.704896	-0.453628	0.397165	0.917839	-0.102545	-0.966987	-0.230023	0.352362	0.11098	0.356346	0.000557971	0.000135034	0.331544	0.00899206	0.000233768	0.861653	0.000938658	0.245832	0.186482	0.108887	0.00197372
CA379964	Histone deacetylase 1	-0.171837	-0.093318	0.485731	-0.607514	-0.50513	1.75049	1.00558	0.43583	-0.0755494	-0.276939	-0.139165	0.108732	0.218873	0.36398	0.571389	0.0149932	0.00434076	0.00298232	0.267834	0.842548	0.00227506	0.0826421
CA379977	MHC class II alpha chain	0.531831	-1.1668	0.0391816	-0.112093	0.191973	-0.0901431	0.37773	-0.839646	1.04358	-0.356844	0.0740565	5.6155e-05	8.02333e-06	0.730388	0.189624	0.0251568	0.267333	0.00686184	0.00133289	1.8456e-07	4.36418e-05	0.461102
CA380011	Cullin homolog 1	0.293559	0.0936205	0.0611275	-0.446266	0.046839	0.0183902	0.363096	0.0586825	0.218278	0.325301	0.0302834	0.0945921	0.510752	0.264103	0.378442	0.593055	0.803679	0.173748	0.288009	0.146816	0.00114934	0.876493
CA380028	StAR-related lipid transfer protein 3	0.019676	-0.295138	-0.0418349	0.137423	0.390968	-0.702063	-0.0135629	-0.406902	0.342049	-0.115212	-0.343274	0.938004	0.0412087	0.798199	0.722239	0.0420815	0.60173	0.92118	0.0358073	0.0370349	0.247625	0.0157923
CA380101	Cytochrome p450 46A1	0.0805066	-0.0101938	0.0472664	0.433573	-0.145774	0.487393	-0.290759	0.0503621	-0.118018	0.0175288	0.0462073	0.0724355	0.856464	0.572422	0.0831557	0.611399	0.205981	0.279457	0.206079	0.00384764	0.901531	0.616321
CA380109	Scavenger receptor with C-type lectin type I	-0.0351505	-0.0133608	-0.0666136	0.100612	0.118345	-0.372036	0.0638923	0.0982763	-0.0553165	0.233754	-0.0492345	0.505578	0.674958	0.224178	0.0543282	0.24897	0.00666841	0.518496	0.0811063	0.393735	0.0112123	0.514664
CA380121	Telomerase reverse transcriptase	0.0867722	-0.0625268	-0.0952029	-0.0313259	-0.0912551	-0.0618292	-0.0768673	0.0632298	-0.00859453	0.022609	0.166461	0.329301	0.275217	0.127665	0.487157	0.222885	0.567582	0.200827	0.0833122	0.872598	0.709321	0.0272739
CA380133	Complement factor MASP-3	-0.140101	0.0625336	-0.308739	-0.0103041	-0.00774964	-0.0201358	0.045213	0.17396	0.114846	0.456559	0.472648	0.16909	0.907173	0.473824	0.806723	0.934248	0.863714	0.601776	0.0881911	0.649364	0.00803096	0.000135409
CA380135	Aldeyde oxidase	0.023344	0.0933184	-0.000720926	0.0201146	-0.177816	0.029943	-0.0207487	-0.242105	-0.0349585	0.332264	-0.200012	0.601569	0.125668	0.992877	0.581524	0.0833877	0.769525	0.826239	0.260078	0.539385	0.2205	0.451065
CA380163	IgG VH protein	-0.0409856	-0.0213005	-0.00922851	-0.0843277	-0.116782	-0.0183569	0.0965793	0.0674452	-0.0332557	0.175424	0.347959	0.515268	0.723953	0.803401	0.0662426	0.275716	0.879343	0.205746	0.272799	0.428552	0.121254	0.280318
CA380185	ERO1-like protein alpha precursor	-0.245756	0.272821	-0.569466	0.0354599	-0.0306806	0.270588	-0.226284	-0.994372	0.0529736	0.224143	0.25673	0.512985	0.00632603	0.249384	0.851625	0.762574	0.761675	0.241039	0.0233013	0.980741	0.264323	0.00736449
CA380218	Macrophage migration inhibitory factor	2.05197	-0.904666	0.625152	-0.197262	-0.0446205	-0.299528	-1.25545	-0.194773	-0.0612299	-0.110421	-0.105802	0.0197369	0.023085	1	0.0678305	0.834849	0.0900711	1	0.144232	0.129025	0.305497	0.101446
CA380390	Nonspecific cytotoxic cell receptor protein-1	-0.500731	-0.319532	-0.194505	-0.121514	-0.150608	0.0199015	2.69443	1.19078	-0.0729061	-0.212847	-0.252647	0.000439906	0.355805	0.305882	0.00775993	0.195614	0.807168	0.0441983	0.00212354	0.363546	0.0440572	0.177938
CA380426	Cytokine inducible SH2-containing protein 5	0.615889	0.867766	0.212363	0.0641028	0.263407	0.310592	-0.036041	-0.217974	0.204584	0.117717	0.279165	6.49409e-06	1.60522e-06	0.138578	0.321745	0.230234	0.00904277	0.691135	0.0397708	0.000509342	0.258149	0.0247046
CA380457	Aminopeptidase N	-0.364057	-0.021747	-0.0012954	-0.348853	-0.00332117	-0.0842857	0.040809	0.479646	0.0121941	-0.196707	0.190096	0.316623	0.868478	0.984771	0.308769	0.978575	0.191148	0.357993	0.0139233	0.784142	0.236946	0.124644
CA380554	ADAMTS-8	-0.0113539	0.0189838	0.0720391	0.0578966	-0.0413311	-0.363338	0.0420576	0.24642	0.0272623	0.120114	-0.0917161	0.801908	0.792345	0.399951	0.22736	0.582165	0.000569858	0.60009	0.0644876	0.47074	0.0722149	0.148849
CA380580	Activin receptor-like kinase 7	0.0395442	0.0489981	0.0588508	-0.0283169	0.0975085	-0.22213	0.0322757	-1.03	-0.00184916	-0.13795	-0.0978847	0.426301	0.181586	0.568388	0.364671	0.344201	0.00308789	0.722628	1	0.954923	0.107154	0.24173
CA380746	Agrin	0.0970154	-0.0983129	-0.0703735	0.0261527	0.0765048	0.129478	0.0422789	-0.0742814	0.0240797	-0.0752485	0.0580532	0.0734717	0.176536	0.301931	0.462636	0.460215	0.182829	0.585822	0.111042	0.589078	0.0571721	0.379372
CA380848	P21-activated kinase 2	0.44419	0.252915	0.310617	-0.116726	0.361814	0.622177	-0.45945	0.19268	-0.190494	-0.185715	-0.1401	5.21125e-05	0.00329536	0.0167485	0.913602	0.0646857	0.0921853	0.0584968	0.397399	0.603851	0.11295	0.0205881
CA381045	Aminolevulinate, delta-, synthetase 1-2	0.480696	-0.347207	0.247658	0.00170635	-1.2211	0.0757198	0.030202	0.135016	-0.0275548	-0.0350516	-0.241136	0.462778	0.381246	0.327347	0.976114	0.0979275	0.367619	0.575308	0.0340581	0.585398	0.784718	0.0194095
CA381085	Mitogen-activated protein kinase 9-2	-0.144266	0.736781	0.0895511	-0.019463	0.171605	-0.186758	-0.0814427	-0.253764	0.0497675	0.0628225	0.310386	0.0280024	0.0523196	0.178413	0.687907	0.031935	0.0338246	0.17124	0.448887	0.33132	0.285469	0.0152145
CA381199	94 kDa glucose-regulated protein	-0.063976	0.0510152	0.441207	-0.161462	-0.0485081	-0.0691946	1.04188	0.980889	0.0825257	0.644793	0.696257	0.32139	0.517338	9.77074e-05	0.0557078	0.600042	0.598169	1.93426e-05	7.32041e-07	0.340885	7.97842e-07	1.06595e-05
CA381226	ATF-like basic leucine zipper transcriptional factor B-ATF	0.272465	0.862324	0.280238	0.246679	0.451158	0.611229	-0.494095	-0.319699	0.103689	-0.22287	0.638107	0.000126606	1.75693e-07	3.87141e-05	0.00411489	4.00154e-05	6.44885e-05	0.456497	0.195503	0.145838	0.00405664	2.51276e-05
CA381244	Peptidyl-prolyl cis-trans isomerase H	-0.521309	-1.03233	0.314304	-0.0536391	0.0631264	-0.13496	-0.111713	0.129044	-0.0526905	-0.245241	0.303166	0.423649	0.00304112	0.0316899	0.586693	0.68171	0.566848	0.923014	0.737491	0.493021	0.0445607	0.0272761
CA381350	Interleukin 1 receptor accessory protein	0.99838	0.180265	-0.580309	-0.018817	0.154182	-0.76277	0.237319	-0.331493	1.65388	-0.178983	1.00247	0.0382552	0.845305	0.0062377	0.838978	0.0232507	0.313417	0.622708	0.0778671	0.0315289	0.072037	0.00094493
CA381365	Cdc37 Hsp90 co-chaperone	0.0614863	-0.0831281	0.077636	0.0789248	0.0807219	-0.00853418	0.125543	0.192481	0.495941	-0.0890054	0.0829969	0.776604	0.343376	0.404128	0.11639	0.261767	0.920442	0.318744	0.0255618	0.199653	0.778719	0.344137
CA381388	Orphan nuclear receptor SHP	-0.230181	0.042752	0.691483	-0.0877887	-0.427801	-1.58532	-0.0236248	0.0954275	0.00182166	-0.197054	0.494132	0.436737	0.556659	0.0384627	0.138934	0.344617	0.00312422	0.650557	0.0697049	0.961233	0.00284389	0.0100295
CA381440	Double-stranded RNA-specific adenosine deaminase	0.131819	-0.780971	-0.0709784	0.282809	0.203826	1.49416	-0.214458	0.233711	0.0825701	-0.236381	0.353316	0.293844	0.0289514	0.738611	0.242961	0.152751	0.0693941	0.347914	0.448099	0.626575	0.0352825	0.372852
CA381548	Calcium-signal modulating cyclophilin ligand	0.399538	0.0742266	0.137608	-0.180279	0.0585649	-0.245006	-0.0176643	-0.00614426	0.0531277	0.33322	0.0436489	0.0279789	0.391273	0.00328202	0.647872	0.908478	0.20577	0.991506	0.991254	0.204292	0.0182362	0.654795
CA381566	Programmed cell death protein 6	0.0238706	-0.0181293	-0.0337741	-1.39026	0.0755654	-0.590194	-0.0202102	-0.15131	-0.0210887	-0.234227	-0.039052	0.79267	0.903861	0.711068	0.0176111	0.456399	0.117219	0.933665	0.364291	0.885236	0.0307174	0.852349
CA381625	Zinc finger protein 148	0.0256375	0.09735	0.0190618	-0.080881	0.116036	0.00721911	-0.56263	0.160399	0.0168405	-0.0806856	0.167276	0.536269	0.210277	0.766564	0.306381	0.10501	0.92046	0.034281	0.891038	0.739329	0.159122	0.566901
CA381692	Ubiquitin-like 1 activating enzyme E1B	-0.402798	-0.819122	0.0201699	0.0328922	0.0476481	0.0721963	0.050682	-0.293415	0.0457517	-0.082703	0.535966	0.115165	0.40189	0.745262	0.454773	0.664322	0.384285	0.560562	0.185027	0.411906	0.383326	0.095301
CA381721	Fibroblast growth factor receptor 2	0.328292	0.403648	0.137923	0.0170491	0.317811	-0.00425638	-0.112759	-0.787261	0.0138817	0.246558	0.332137	5.37336e-06	5.18718e-06	0.078975	0.820197	0.00133206	0.968515	0.219558	0.00610167	0.897726	0.0017297	0.00155721
CA381834	Cathepsin H	0.531578	0.650813	0.390991	-0.114452	0.23178	0.281585	1.88643	0.249749	0.369757	-0.588731	0.168578	0.00474158	4.26811e-05	0.000147488	0.536119	0.0362607	0.0144346	0.155858	0.266672	0.165553	0.00527254	0.0272534
CA381904	Cofactor required for Sp1 activation, subunit 7-1	0.148239	-0.211424	0.0763518	0.0168901	0.583152	0.559993	0.562646	1.00947	0.425613	-0.324938	0.00101339	0.0244711	0.0350598	0.493291	0.928062	0.00153193	0.00703291	0.000177489	1.78802e-07	0.00280673	0.00509273	0.986471
CA381969	Protein kinase N1	0.016092	0.190655	-0.171677	-0.168137	0.205964	-0.183926	-0.148914	-0.206301	-0.0346788	-0.571433	-0.00409337	0.742542	0.181415	0.375456	0.200168	0.0691179	0.0610205	0.458533	0.637498	0.496046	0.3811	0.988656
CA382134	Glutathione peroxidase 7	0.0262406	-0.0759548	0.0139817	-0.214106	0.226414	-0.100923	-0.152375	-0.102537	0.062663	0.00335879	0.249536	0.666301	0.447473	0.883584	0.558529	0.275614	0.360186	0.67053	0.762721	0.0605037	0.956217	0.107788
CA382259	Complement receptor 1-2	0.0348872	0.0149952	-0.105431	-0.104472	0.306456	-0.198579	-0.0252048	2.68446	-0.0320547	-0.098002	0.0231235	0.479697	0.642389	0.30421	0.654134	1	0.0561485	0.645025	1	0.650125	0.0247099	0.715441
CA382275	Hypoxia-inducible factor prolyl hydroxylase 1	0.348847	0.678051	0.352828	0.367109	-0.0183719	0.400774	0.0817402	0.321885	0.132145	0.391292	0.259858	2.29731e-06	8.90559e-06	0.00884775	0.0369193	0.804001	0.000456734	0.390726	0.0774345	0.205627	7.08725e-05	0.0227936
CA382425	B-cell translocation gene 1-2	0.530139	0.215614	-0.171246	0.181029	0.228275	-1.01917	0.7951	0.793418	0.523247	0.136551	-0.510618	0.00195918	0.314487	0.114331	0.474537	0.204505	0.000854473	0.0232713	0.0014257	0.00558324	0.159888	0.000115993
CA382448	Rho-related GTP-binding protein RhoH	0.295074	-0.523018	0.0490846	0.516157	0.0941863	-0.139882	0.220462	0.58799	0.0352754	0.0911279	-0.533388	0.751484	0.0779049	0.884092	0.297026	0.352007	0.159921	0.187491	1	0.545417	0.275603	0.00388335
CA382454	Heat-shock protein beta-3	0.0362594	0.101492	-0.0180433	0.127298	0.0251211	-0.284903	-0.466371	-0.426154	-0.0582819	0.239364	0.0860137	0.743602	0.494191	0.906517	0.35123	0.802001	0.121236	0.102492	0.00259762	0.769184	0.0129996	0.394588
CA382570	Mitogen-activated protein kinase 13	0.311484	0.653098	-0.120362	0.826618	0.419093	-0.137352	-0.251998	0.331113	0.172183	0.275705	0.27207	3.59769e-06	7.96534e-09	0.0961669	1.23251e-06	4.54079e-05	0.0388435	0.0781819	0.0068192	0.00923348	0.000376692	0.00265685
CA382657	T-complex protein 1, alpha subunit	-0.226582	-0.500354	0.0210248	-0.112511	-0.0708053	0.0342158	0.447174	2.39108	-0.077137	-0.1252	0.352738	0.234317	0.00803687	0.894574	0.0297346	0.691664	0.701253	0.00404016	3.16351e-06	0.115129	0.17613	0.030371
CA382694	MHC class II regulatory factor RFX1	0.426468	0.692107	0.438804	0.65678	0.340396	0.345421	-0.466336	0.241228	0.556825	0.538842	0.385819	9.64186e-05	5.82763e-06	0.000342028	0.0488504	0.0238506	0.0193995	0.0270677	0.370281	0.0172187	0.00916636	5.67388e-05
CA382722	Interferon regulatory factor 4-2	-0.0404765	0.0333123	-0.0222268	0.00441168	0.710111	-0.0496727	0.231444	0.357993	-0.204446	-0.000390027	-0.299393	0.249928	0.505208	0.797594	0.964647	1	0.607597	0.261217	1	0.43805	0.997953	0.23781
CA382844	GDP-L-fucose synthetase	0.281396	0.161486	-0.0837313	-0.0441748	0.057366	0.0126328	-0.209152	0.314351	-0.345999	0.111963	0.337721	0.088074	0.549753	0.191382	0.795193	0.733796	0.883889	0.6334	1	0.201085	0.466876	0.0021828
CA382851	Mitogen-activated protein kinase 12	0.202577	-0.99532	0.0681885	-1.40905	0.43935	-0.301895	-0.19261	-0.241799	-0.14619	0.328213	0.256376	0.270975	0.0859185	0.782044	0.0142239	0.0225279	0.0660473	0.338264	0.0174879	0.338204	0.00167247	0.0595859
CA382877	Fibronectin receptor beta	-0.0849301	0.602368	-0.255573	0.0753408	0.0590432	0.0286096	0.313537	0.165168	0.0107841	0.641192	0.39057	0.742999	0.10565	0.176115	0.133685	0.460655	0.827556	0.0272567	0.27621	0.976315	8.05969e-06	0.000463088
CA382920	CD97	0.0516771	0.748647	0.104522	-0.23887	-0.16883	-0.325294	0.175868	-0.0751898	0.0141635	-0.0319922	-0.00855556	0.435692	0.411386	0.00190417	0.0496482	0.0789279	0.00322961	0.0297873	0.718141	0.710732	0.668975	0.947684
CA382984	Proto-oncogene tyrosine-protein kinase ABL1	0.0634576	0.015671	-0.0185031	-0.00072524	0.00828116	-0.0777302	0.048204	0.148878	0.0512233	0.0393847	0.168143	0.103322	0.826652	0.857548	0.985888	0.891527	0.260011	0.482802	0.0173992	0.425777	0.576478	0.12173
CA383089	Neutrophil cytosol factor 2	-0.0481265	0.261334	0.013118	-0.00785889	-0.0646235	-0.028447	0.0442553	0.0679184	-0.0664059	0.200019	0.640343	0.663283	0.042225	0.947289	0.848218	0.541798	0.766109	0.509525	0.409733	0.923492	0.0272941	0.0765296
CA383094	Regulator of G-protein signaling 1-1	0.527516	0.667646	0.284273	-0.178524	0.208491	0.94171	-0.00911624	0.643094	-0.387694	-0.062754	0.162496	2.69612e-09	4.67075e-05	0.00156526	0.182735	0.0681363	0.048079	0.902018	0.326364	0.0622433	0.459687	0.230489
CA383222	G2/mitotic-specific cyclin B2	-0.00266374	0.0650284	-0.0987579	-0.143595	-0.0285789	-0.20792	0.0701423	0.0568382	0.0197447	0.0505647	0.105102	0.951788	0.890866	0.258737	0.0093724	0.785271	0.0073442	0.397495	0.409546	0.626998	0.594818	0.348263
CA383435	Semaphorin 7A	0.174558	0.451868	-0.548323	0.0231603	-0.115125	-0.0202344	0.00157139	0.20894	0.108745	0.0468036	0.00687684	0.498641	0.00148122	0.100717	0.783447	0.240381	0.842691	0.986699	0.0025947	0.823464	0.56489	0.927792
CA383442	JunDLa	0.0766639	-0.722927	0.299337	-0.170593	0.268752	0.682068	0.151991	0.176673	-0.0628125	-0.0893674	0.00985703	0.219358	1	0.184318	0.0086068	0.749727	1	0.18872	0.304217	0.182149	0.571832	0.918734
CA383545	ReO_6-5	0.412684	0.498342	0.00011537	0.414837	0.26157	0.0685547	-0.454315	-0.306879	0.105816	0.317334	0.374945	1.32421e-06	3.20593e-06	0.998918	3.43381e-05	0.048949	0.635318	0.000252865	0.0168428	0.219543	0.0011417	0.000531569
CA383564	Coatomer epsilon subunit 1	0.478288	0.634263	0.0033924	0.643846	-0.391535	0.1261	-0.526119	0.0213737	0.202883	0.336902	0.28865	1.27918e-05	0.000123238	0.978415	4.03631e-05	0.20763	0.395357	0.000922142	0.823163	0.10671	0.00124731	0.00668967
CA383629	Estrogen receptor-2	0.20867	-0.500193	0.0853368	-0.0911583	-0.500986	-0.149213	-0.0433381	0.0547914	0.110213	0.628952	-0.501704	0.0124095	0.0665874	0.229038	0.00718636	0.271703	0.169314	0.586515	0.570867	0.50676	0.249553	0.128582
CA383652	ATP-binding cassette, sub-family F, member 1	-0.411043	-0.449936	-0.286263	-0.895518	-0.552995	-0.230358	0.660871	0.221832	-0.327122	0.0836887	-0.158295	0.268793	0.291091	0.409545	1	0.340746	0.788289	0.00250681	0.00845088	0.704219	0.819213	0.564099
CA383775	Complement receptor 1-1	-0.246486	-0.723922	0.315635	0.458908	0.438783	0.238581	0.386826	0.4559	-0.0775255	0.112985	0.130268	0.348924	0.116022	0.106328	0.514057	0.655889	0.127002	0.0380578	0.302736	0.840208	0.794307	0.133988
CA383794	CANT1 protein	-0.395986	0.14499	0.701109	0.0630553	0.200524	-0.0656599	1.10895	0.299223	0.132268	0.139046	0.195797	0.00835773	0.417775	0.00825552	0.209539	0.381654	0.775346	1	0.0497184	0.309993	0.295075	0.025065
CA383795	Allograft inflammatory factor-1	-0.42921	-0.208096	0.0883646	-0.00202553	-0.396415	-0.685506	-0.47402	-0.359083	0.0499365	-0.314991	-0.542314	0.00175122	0.0239013	0.535614	0.99152	0.163244	0.0019181	0.125253	0.0143382	0.604326	0.0293201	7.89973e-06
CA383827	Zinc finger DHHC domain containing protein 13	-0.147836	-0.572309	-0.0958177	-0.637199	0.284265	-0.520505	-0.280159	0.732118	-0.0237755	-0.0572344	-0.110964	0.530685	0.0196101	0.723219	0.018578	0.480122	0.000454659	0.160492	7.05537e-05	0.903396	0.751936	0.178718
CA383858	Ubiquitin thiolesterase protein OTUB1	0.167654	-0.690324	0.928374	-0.171872	-0.0849412	-0.562823	-0.0749802	0.642742	0.486494	-0.72195	0.130794	0.638323	0.00482028	0.558229	0.140719	0.78374	0.0159602	0.338874	0.325215	0.00432423	0.0851256	0.230082
CA384018	Matrix metalloproteinase 2	0.0313938	-2.23894	-0.186728	-0.0349934	-0.336435	-0.199251	0.0538112	0.0439926	0.0458354	-0.880825	0.30446	0.156952	0.415071	0.274044	0.412167	0.312193	0.0257942	0.384173	0.534368	0.185224	0.00827405	0.00584921
CA384029	Chromobox protein homolog 4	0.569468	0.25703	0.276754	1.03957	0.366504	0.229032	0.247357	-0.0932895	0.115787	-0.129722	0.0680218	0.000162891	0.391805	0.00539521	0.0238695	0.479698	0.245564	0.25164	0.488747	0.582373	0.138981	0.437017
CA384059	Proliferating cell nuclear antigen	-0.686026	-0.616129	-0.0156102	0.316644	0.439503	1.1117	0.73248	0.296254	0.185065	-0.277068	-0.566303	0.0053036	0.000100332	0.895265	0.109334	0.0358465	0.000101849	0.238621	0.0485711	0.311715	0.00264417	4.14606e-07
CA384063	IkappaB kinase complex-associated protein-2	0.445921	1.36306	0.112704	0.366369	-0.135158	0.343666	1.24915	-1.10023	0.0770337	0.365889	-0.0691106	0.220584	0.323532	0.273238	0.336903	0.660093	0.306997	0.183447	0.0851088	0.0447122	0.252196	0.569467
CA384134	G1/S-specific cyclin D2	0.564137	-0.404991	-0.521731	0.397076	-0.0132519	2.3125	-0.595741	-1.34133	0.385507	-0.203808	-0.566183	9.64799e-08	0.00039094	0.000847487	0.00112167	0.845996	0.000288804	0.000534203	3.43193e-06	0.000169334	0.00216114	0.00152425
CA384140	High affinity immunoglobulin epsilon receptor gamma	0.0618915	-0.244869	-0.0531618	-0.282128	0.628728	0.20986	-0.0737007	0.817056	0.621748	0.212931	0.117379	0.61472	0.100598	0.868751	0.382205	1	0.658321	0.644349	0.17708	0.236196	0.00228276	0.373346
CA384278	MAPK/ERK kinase kinase 2	0.204458	-0.211509	-0.756977	-1.00511	0.198605	-0.68239	1.74774	-0.392483	-9.2987e-05	-0.134804	-0.652675	0.332645	0.366548	0.00706318	0.00149582	0.103499	0.00102188	0.0167757	0.189888	0.999715	0.2478	0.000580143
CA384284	Haptoglobin	-0.0811815	-0.382952	-0.255162	-0.478498	0.150126	-0.633803	-0.196905	0.0622074	2.01719	1.4551	-0.0580342	0.391804	0.0429864	0.220122	0.105217	0.701589	0.000527599	0.0955079	0.857328	0.00448426	0.0307497	0.917719
CA384418	Ig heavy chain V region 5A	0.0907809	-0.477605	0.396835	-0.791903	0.217439	-0.162001	0.51721	1.15256	-0.885574	0.0239703	-0.116994	0.84377	0.30695	0.0521571	0.470479	0.478384	0.73781	0.242451	0.314002	0.00673498	0.905344	0.0904067
CA384423	MAP kinase phosphatase	-0.630722	-2.32988	-0.13417	0.0441166	0.43686	-0.298353	-0.0699786	0.726046	0.00387681	0.492962	-0.532782	0.473601	0.0185258	0.288601	0.575668	0.106964	0.0185674	0.799692	0.0749572	0.941594	0.0269526	0.00238032
CA384430	Leukocyte surface antigen CD53	-0.185797	0.0241534	-0.198812	-0.304825	0.117868	-0.953622	0.327629	0.562276	-0.102084	-0.146467	-0.185921	0.0498894	0.768569	0.289028	0.0584889	0.497135	0.178641	0.0259082	0.00254736	0.471009	0.288248	0.014905
CA384452	Heat shock protein HSP 90-alpha	1.34484	0.0128243	-0.491381	0.0123956	1.06802	-0.115857	0.18652	-0.00410294	0.0270033	0.317778	-0.19399	0.00206538	0.990875	1	0.898365	0.646422	0.179485	0.346842	0.993417	0.713975	0.0409334	0.513986
CA384463	B-cell translocation gene 1-1	-0.26876	-0.27673	0.0177187	0.0673598	0.187294	0.294327	0.472322	-0.0284726	0.186019	-0.3891	-0.482808	0.000294926	0.0187797	0.813444	0.470977	0.147253	0.109595	0.000581842	0.785593	0.0158241	0.000117321	7.91829e-05
CA384501	MAP kinase kinase 4	-0.280234	-0.183326	0.324715	-0.0286674	0.00989738	-0.591062	-0.142152	-0.0116148	-0.236986	-0.176846	-0.0778345	0.0536746	0.0988929	0.0518738	0.642551	0.928064	0.00278275	0.330175	0.947882	0.090805	0.161468	0.346881
CA384513	MAPK/ERK kinase kinase kinase 4-2	-0.439605	-0.140451	-0.235086	-0.03878	0.307092	0.0662413	0.520221	0.435309	0.371603	-0.173421	-0.255255	0.0404516	0.26264	0.0129723	0.681228	0.00376816	0.437482	0.000453071	0.000225711	0.0290079	0.106389	0.000670304
CA384555	B-cell-specific coactivator OBF-1	0.288328	0.162298	0.325243	-0.148414	0.0874862	-1.1117	0.0990678	1.0938	-0.541863	0.469402	0.185033	0.02879	0.400523	0.518946	0.554424	0.292968	1	0.41144	0.0719182	0.48396	0.00134439	0.294593
CA384559	B-cell receptor CD22-2	-0.520024	0.305498	-0.356084	-0.0282131	-0.162995	-0.139232	-0.119375	-0.157517	1.30947	-0.242752	0.404672	0.0660195	0.195162	0.36942	0.375715	0.414976	0.190278	0.219226	0.765446	0.115713	0.332338	0.000607487
CA384587	Transcription factor Dp-1	0.380049	0.092759	0.0655206	-0.0168517	2.34511	-0.440433	-1.70995	-0.287448	1.82942	-0.136476	0.686006	0.360865	0.719783	0.550557	0.670743	0.33523	0.337627	0.329193	0.865981	1	0.0171185	0.0140275
CA384637	60 kDa heat shock protein-1	-0.415261	-0.724899	0.503844	0.321979	-0.198462	1.07824	1.549	1.65518	0.147432	-0.311702	0.112451	0.00412361	0.000660365	0.00097582	0.0091738	0.233127	0.0295733	0.000518859	3.23711e-05	0.846004	0.153159	0.145044
CA384638	CD36	0.359548	0.264254	0.192761	-0.206794	-0.822788	0.8967	-0.162943	-0.0887105	0.0213231	-0.174272	0.0395971	0.00235917	0.186174	0.102918	0.526812	0.0353894	0.0258809	0.315548	0.767029	0.915316	0.406521	0.763308
CA384750	Complement factor H-related protein 1	0.0399513	-0.0343304	0.181047	-0.128123	0.0901226	-0.746601	-0.00266393	1.39164	-0.0243135	0.0492201	-0.276531	0.549837	0.835555	0.332103	0.431918	0.178216	0.204138	0.990411	0.0428141	0.488447	0.618872	0.0141497
CA384986	Thyrotropin-releasing hormone degrading ectoenzyme	-0.0181447	0.0821384	-0.0122732	0.0203168	-0.0430371	-0.0770979	-0.0621213	-0.0617422	-0.0319571	-0.0764993	0.0865106	0.756913	0.23084	0.859539	0.748798	0.510587	0.560818	0.290109	0.196533	0.353965	0.156062	0.120978
CA385071	Sodium/bile acid cotransporter	-0.27533	-0.21013	0.83153	-0.284292	-0.108499	-2.20948	-0.59848	-0.469504	-0.365796	-0.129271	0.153331	0.0206026	0.188864	0.0111658	0.0230066	0.879393	0.0133671	0.0486649	0.00225068	0.0791141	0.197311	0.174941
CA385082	ADAM 23	-0.070678	0.272459	-0.0315474	0.105884	-0.194522	-0.0753023	0.0932145	0.12307	-0.093206	0.00301269	0.302966	0.0951553	0.417849	0.614495	1	0.110522	0.473307	0.28192	0.102987	0.182338	0.977353	0.0119957
CA385248	Heat shock 70kD protein 9B-2	0.461236	0.0469636	0.153021	0.185656	0.153874	0.074104	1.61008	0.098888	0.148247	-0.285288	-0.190766	0.0370975	0.701779	0.0477273	0.161076	0.640032	0.81331	0.000832054	0.60026	0.837593	0.208184	0.015191
CA385270	Granulins	0.539228	0.437473	-0.396995	0.388507	0.0966337	0.0952035	-0.309753	0.213961	-0.656403	0.15582	-0.0644569	0.203902	1	1	1	0.347059	1	0.0688179	0.627342	1	0.387279	0.604767
CA385330	Interferon regulatory factor-like	-0.0923271	0.706194	0.0227014	-0.0369948	-0.281944	-0.226111	-1.47591	-0.00100896	0.0297027	0.0695957	-0.0755594	0.628562	0.158785	0.724649	0.502726	0.29061	0.00587725	1	0.990676	0.693714	0.441128	0.539684
CA385359	Serum amyloid P-component-2	0.165694	-0.0300206	0.163938	-0.116121	0.225984	-0.267203	-0.243727	-0.192489	-0.269032	-0.612512	-0.417293	0.145462	0.694932	0.112936	0.222397	0.0267666	0.0110854	0.182331	0.320553	0.0380993	0.00702514	0.000423121
CA385588	CREB-binding protein	-0.399153	1.21597	0.106725	0.0687471	-0.00600516	0.203101	0.0774	-0.27341	0.0236553	-0.152065	0.0690582	0.712258	1	0.290962	0.46239	0.962237	0.246029	0.660489	0.627254	0.617558	0.106721	0.564084
CA385591	DnaJ homolog subfamily B member 11 precursor	-0.0817074	-0.660744	-0.439264	0.626343	0.123423	0.250255	0.342284	-0.892342	-0.400015	0.342248	0.443873	0.528021	0.102365	0.772057	0.00133428	0.322451	0.19511	0.30855	0.376596	0.0377177	0.0719434	0.00204045
CA385601	Indoleamine 2,3-dioxygenase	-1.18548	1.49588	1.14659	0.110599	0.440833	0.719874	-0.268089	0.0247455	-0.0522415	1.43789	0.273367	1	1	1	0.231936	0.00932144	0.0052909	0.117417	0.717111	0.622462	0.00230635	0.0731825
CA385697	X-box binding protein 1	0.115746	-0.140878	0.220633	0.491494	-0.0516283	0.644262	2.27585	1.31869	0.26183	0.311089	0.554513	0.35717	0.410909	0.418358	0.000703911	0.617532	0.0258353	1.19666e-05	8.5045e-07	0.273076	0.00181751	5.67092e-07
CA385699	Aflatoxin B1 aldehyde reductase member 2	-0.0450188	-0.171767	0.405351	-0.0208423	-0.129321	-0.141169	-0.271178	-0.447567	0.168562	0.0165499	0.243708	0.71656	0.193852	0.048722	0.755576	0.642805	0.568987	0.0769759	0.0357011	0.465347	0.90416	0.0190603
CA385804	Carboxylesterase HU1a	0.290751	-0.190472	0.0308996	0.0800455	0.0732072	0.357672	-0.787281	-0.149436	0.525595	0.761861	0.0964467	0.340909	0.547471	0.708611	0.112111	0.598797	0.0571875	0.0820726	0.241462	1	0.530009	0.581856
CA385829	Lysozyme g-1	0.334527	-0.256975	-1.72666	-0.00615324	0.0526198	-0.145474	0.931943	-0.0366435	-0.124562	-0.409363	-0.175905	0.636695	0.455898	0.277577	0.844673	0.623327	0.119887	1	0.842273	0.763252	0.100166	0.0411119
CA385854	Cerebral cell adhesion molecule	-0.0829549	0.378164	-0.137982	-0.714181	-0.58289	0.038003	-1.12564	-0.537429	-0.280059	0.650241	-0.293	0.857361	0.200744	0.0296385	0.000765729	1	0.88945	0.138755	1	0.587118	0.0814479	0.00515407
CA385871	Jagged2	-0.159929	-0.019271	0.00304015	0.00793582	0.160325	0.16952	0.0791025	0.0523696	-0.0070344	-0.0571079	-0.396638	0.00638212	0.763361	0.975935	0.947101	0.22727	0.329362	0.472074	0.571868	0.941246	0.511313	0.00318516
CA385882	Vesicle-associated membrane protein-associated protein B/C	-0.0253129	0.217388	-0.0182284	-0.135603	-0.0665412	-0.0467448	0.0763663	-0.354138	-0.156831	-0.310473	0.250125	0.800182	0.493937	0.758309	0.0435464	0.468488	0.57029	1	1	0.333516	0.000459984	0.173581
CA386037	B-cell receptor-associated protein 31	0.016819	-0.0124356	0.0938249	-2.00017	-1.00371	0.173506	-0.437176	-0.247119	0.646258	0.130912	-0.200322	0.811384	0.917719	0.403371	1	0.240021	0.612824	0.0392208	0.251121	0.00144455	0.231783	0.0149025
CA386149	Small inducible cytokine SCYA104	0.254822	0.0108401	0.401467	-0.0758069	0.105561	-0.271852	0.400156	-0.0986724	-0.0885912	-0.0705443	0.132672	0.104178	0.866677	0.253595	0.725588	0.146773	0.00651424	0.651648	0.609716	0.116218	0.410477	0.588806
CA386208	Ras guanine nucleotide exchange factor 2 (Fragment)	-0.199652	0.716239	-0.0525978	0.592216	0.191885	1.20696	0.0215253	0.119281	0.048116	0.533794	0.831138	0.481546	1	0.451716	1	0.124128	0.00927493	0.729774	0.0453481	0.247292	0.0442501	0.00324275
CA386226	Cyclophilin-like 6	0.807065	-0.0120184	-1.09283	-0.394195	0.469985	0.152981	0.0231652	-0.322854	0.00526146	-0.458524	-0.77579	0.0268934	0.969727	0.180562	1	1	0.192977	1	0.0179157	0.946565	0.0362405	0.00526904
CA386271	Telomerase-binding protein p23-2	-0.398786	-0.235097	0.379723	-0.188027	-0.0871081	-0.878745	-0.344385	-0.227928	-0.449626	-0.135324	0.066976	0.0474826	0.0732283	0.00411684	0.124716	0.406416	0.000937071	0.0152539	0.0948895	0.00128708	0.433163	0.192438
CA386349	Phospholipid hydroperoxide glutathione peroxidase A	-0.149196	-1.1465	-0.0343575	-0.532699	-0.108011	-0.0904828	0.868474	0.162068	-0.126993	-0.154186	-0.547085	0.215781	0.00743262	0.352871	0.119871	0.324894	0.498587	0.0598607	0.820299	0.00155334	0.188051	0.00637235
CA386429	Calcium homeostasis endoplasmic reticulum protein	-0.0838539	-0.413289	-0.119382	-0.616986	-0.223853	-0.798874	-0.978743	1.00408	-0.0367208	-1.13718	-0.261005	0.697802	0.00356832	0.267466	0.21034	0.630899	0.624554	1	0.536274	0.546056	0.00169553	0.246912
CA386450	Regulator of nonsense transcripts 1	-0.25968	-0.0453129	-0.138274	0.0959762	-0.177913	-0.584834	0.192052	0.513344	0.0461188	0.138286	0.163384	0.0378588	0.560627	0.80521	0.190175	0.116513	1	0.264824	0.266238	0.631035	0.795426	0.257873
CA386485	Peptidyl-prolyl cis-trans isomerase 2-1	-0.160578	-0.111483	1.28746	-1.32454	0.327648	-0.273606	0.485484	0.571653	0.296938	-0.159212	0.214343	0.0702225	0.590578	0.0357006	0.152654	0.703756	0.755392	0.212922	0.279497	1	0.763165	0.0152109
CA386553	Dedicator of cytokinesis protein 2	-0.0414934	0.143365	0.0227955	0.586581	0.290653	0.0191994	0.0644926	0.142075	0.562912	0.161842	-0.126748	0.742827	0.279597	0.817541	0.458731	0.669732	0.971096	0.328047	0.568915	0.0321055	0.27174	0.190331
CA386560	CD6, T cell surface glycoprotein	0.0353379	-0.0717227	0.00746394	0.124628	0.455711	-0.319997	-0.0637902	-0.262512	0.0317947	-0.0337499	-0.156771	0.456704	0.493892	0.905751	0.328676	0.125883	0.0115792	0.365361	1	0.533551	0.575308	0.557206
CA386586	Retinoic acid receptor RXR-beta	0.296029	-0.255718	-0.0827111	-0.448367	0.531405	-0.964611	-0.157315	-0.774355	-0.73339	-0.00890106	0.0235971	0.150758	0.0319826	0.748066	0.153858	0.11427	0.0485465	0.47069	0.000675024	0.09207	0.936395	0.757263
CA386695	Nck-associated protein 1	0.0187561	0.0456649	-0.156239	-0.0372355	-0.2198	-0.162256	0.0881269	-0.0557458	-0.0129873	-0.0033155	-0.466851	0.691576	0.54268	0.188004	0.485624	0.135552	0.206244	0.391589	0.459483	0.774662	0.976533	0.254483
CA386711	B-cell receptor-associated protein BAP37-1	1.25198	-0.470817	0.161171	0.00307404	0.184416	0.770703	0.559202	0.55379	0.187178	-0.298635	0.00303337	0.157516	0.00391479	0.587955	0.988322	0.0754276	0.000718764	0.0481032	0.025624	0.228605	0.180997	0.972093
CA386753	Cofactor required for Sp1 activation, subunit 7-2	0.0121231	-0.0622072	-0.117319	-0.0105149	-0.0276956	-0.180401	-0.00851197	0.174025	-0.306177	0.00891197	0.343805	0.873902	0.506359	0.189247	0.793335	0.799128	0.157487	0.895652	0.127456	0.313685	0.929235	0.0104439
CA386872	Leukocyte antigen CD84	0.488997	0.213612	0.090375	0.0552456	0.0340515	-0.328493	-0.00496936	-0.0339861	-0.00749055	-0.52185	0.309351	0.673438	0.0325285	0.0633888	0.323328	0.711435	0.00107686	0.955597	0.694301	0.904263	0.108696	0.141026
CA386899	Astrocytic phosphoprotein PEA-15	-1.71301	-0.134278	0.0227644	-0.166761	0.323023	-0.556452	-0.720901	-0.856061	-0.269335	0.541723	0.134635	0.000381707	0.245226	0.830376	0.150557	0.323463	0.0795061	0.0024287	0.00290354	0.211677	0.0125037	0.164887
CA387146	Mannosidase alpha	0.173757	0.796433	0.534962	-0.295568	-0.0108653	0.389493	-0.0371479	-0.282519	0.187649	0.549388	-0.0139017	0.188668	0.00152956	0.171955	0.235997	0.914311	0.00289848	0.702689	0.170823	0.587435	0.0103849	0.896715
CA387183	Sulfotransferase 1C2	0.0395635	-0.16454	0.00565408	0.097955	0.263541	-0.10666	0.105304	-1.1389	0.00785054	0.0860965	0.0677268	0.531767	0.126277	0.915075	0.0219171	0.0608542	0.0567426	0.284427	0.0483632	0.841306	0.148541	0.876236
CA387236	Putative ISG12 protein	0.0621022	0.0206224	-0.0499719	0.0160714	-0.125037	-0.416592	0.12402	0.0763716	0.0426724	0.113532	-0.0247655	0.196952	0.701473	0.28033	0.733424	0.193498	0.000511266	0.183372	0.3101	0.419541	0.248082	0.768958
CA387258	Catalase-1	-0.00335783	-0.396573	0.285563	0.0194687	0.32942	-0.252095	0.0619846	0.0482991	0.14655	-0.294001	0.104629	0.990208	0.071798	0.436713	0.713096	0.145323	0.0436211	0.893441	0.578636	0.0375759	0.0578217	0.519789
CA387381	Tyrosyl-tRNA synthetase	-0.620547	-0.135374	-0.553457	0.00942288	0.0949965	-0.784706	0.256838	0.176196	0.0692048	-0.693681	-0.0191402	0.0538518	0.433589	0.0405143	0.975638	0.871918	0.00296693	0.826433	0.392258	0.758222	0.248807	0.847037
CA387417	MAP kinase-like	-0.0121781	0.65656	-0.187697	-0.0710216	-0.413694	-0.321787	0.13088	0.0350899	0.346249	-0.543808	0.0898306	0.915109	0.591808	0.0693815	0.0556466	0.109599	0.00651786	0.251183	0.585631	0.353747	0.445211	0.139511
CA387513	Connective tissue growth factor	0.116731	-0.0274595	0.0138907	-0.00708668	0.129848	-0.155078	0.00293515	0.0230054	0.142413	-0.478653	0.145156	0.0384219	0.616639	0.836587	0.867921	0.172611	0.0685368	0.945481	0.626614	0.873184	5.49986e-06	0.151978
CA387524	Bone morphogenetic protein 1	0.00538902	-0.0171463	-0.0948189	0.0241038	0.0789142	-0.119919	-0.158183	0.108789	0.0272823	-0.449723	0.165215	0.945842	0.77831	0.219131	0.410509	0.431579	0.246634	0.0341264	0.514258	0.713298	0.216849	0.674901
CA387557	Complement component 1, Q subcomponent binding	-0.115497	-0.189856	-0.290442	-0.0469443	0.723348	-0.0232612	0.575072	0.353576	-1.35451	-1.2505	0.47394	0.771751	0.883158	0.344892	0.486948	0.639159	0.661623	0.0713797	0.488705	0.262563	0.00611614	0.0258742
CA387600	Bile acid beta-glucosidase	-0.0260967	-0.085134	-0.235677	-0.00944506	0.041026	0.102377	0.00512714	-0.0324212	-0.0390355	-0.148322	-0.0508924	0.741766	0.287026	0.599077	0.796826	0.721704	0.478536	0.912	0.308427	0.463189	0.0970127	0.794551
CA387646	4F2 cell-surface antigen heavy chain	0.13082	0.129544	0.360737	-0.668589	-0.157345	0.18992	2.31903	0.00744043	0.0937542	-0.100305	0.0654117	0.393551	0.753053	1	0.232223	0.135942	0.763439	0.0170703	0.987645	0.320574	0.78299	0.70572
CA387665	Cytochrome P450 2J2	0.0617306	0.00789461	0.0320491	0.265714	0.0151444	-0.276211	0.0153818	0.116933	-0.00493426	0.0331915	-0.173643	0.225095	0.943217	0.518736	0.267577	0.85793	0.00408646	0.819817	0.0577276	0.887978	0.554872	0.0108215
CA387724	Tumor necrosis factor receptor-like	1.07658	-0.115187	-0.0459436	-0.0289065	-0.0280412	-0.140974	0.00283731	-0.0790383	0.0717138	0.126015	-0.117431	0.68826	0.0138456	0.576461	0.669361	0.72281	0.147561	0.968706	0.131329	0.352554	0.458131	0.512432
CA387837	Nucleolar protein NAP57	-0.442622	-0.231549	-0.0925426	0.579743	-0.23061	0.576763	1.53053	0.806477	0.133662	-0.734863	-0.0973197	0.000398074	0.0105853	0.209633	0.241426	0.893122	0.00372955	0.000259191	0.0756046	0.494452	0.000512492	0.292176
CA387854	Apoptosis inhibitor 5	0.0628652	-0.175627	-0.0860942	0.0202522	-0.117346	-0.0189151	0.0680052	0.959804	0.192124	0.0611386	-0.295803	0.726339	0.7054	0.786004	0.659116	0.121317	0.949034	0.721371	0.183303	0.0781251	0.494808	0.0220539
CA387866	Arachidonate 5-lipoxygenase-2	-0.102818	0.181399	-0.727616	-0.00299123	-0.068449	0.134816	0.033795	-0.0628393	0.0808629	0.026033	0.619391	0.125206	0.200603	0.00677301	0.934669	0.287163	0.155412	0.641987	0.700317	0.196197	0.705956	0.0165227
CA387884	Chemokine CK-1	-0.0443385	0.0935256	0.0240015	-0.0524283	0.0816992	-0.293883	0.0440095	0.196143	-0.0791857	0.0860903	-0.853676	0.417305	0.141125	0.618208	0.221478	0.4947	0.0148098	0.532183	0.000172707	0.104901	0.236041	0.0194913
CA387966	Liver-expressed antimicrobial peptide 2B	-0.0411491	-0.079587	-0.0782406	0.935829	0.355588	0.901125	0.0727432	0.14607	0.0443933	-0.0428029	0.116877	0.424377	0.2748	0.166769	0.107669	0.00833654	0.000188602	0.336393	0.023585	0.393248	0.721842	0.146703
CA387992	Heparanase	0.0316197	-0.0399696	-0.0340276	0.0310164	-0.0175422	0.0139882	0.0937098	0.00942418	-0.0337235	-0.151074	0.107822	0.673193	0.66091	0.560811	0.23276	0.807562	0.883779	0.583268	0.836992	0.512254	0.0218997	0.283655
CA388006	MAPK/ERK kinase 6	-0.0409151	0.0947826	0.153898	0.0881931	0.0721223	-0.0459086	-0.025872	-0.117771	0.0987772	0.204593	1.34487	0.850309	0.0634284	0.243282	0.0859965	0.486512	0.656906	0.615149	0.0839518	0.0216719	0.246754	0.446714
CA388165	Mpv17	-0.11566	-0.331763	-0.0245376	-0.244121	-0.696709	-0.020194	-0.0859355	0.0307697	-0.0308557	0.0436276	-0.00929598	0.480877	0.00556943	0.646737	0.209447	0.126175	0.815575	0.265881	0.670807	0.821222	0.887068	0.885164
CA388197	Complement factor H-4	0.0373969	-6.2121e-05	0.0442832	0.291813	0.582033	-0.0689431	0.106101	1.65403	-0.0734066	-0.0532488	0.390868	0.567062	0.999203	0.434139	0.0343626	0.00598872	0.761578	0.546455	0.14648	0.183691	0.720829	0.121735
CA388340	Beta-2-glycoprotein I	0.236531	-0.0249526	-0.057339	-0.3237	0.0178435	0.162153	-1.1077	0.0721119	0.664023	0.090714	0.166258	0.230611	0.940435	0.373872	5.73581e-07	0.842191	0.113971	0.0258208	0.670644	0.0460438	0.269406	0.141065
CA388367	Sulfotransferase 3	1.94091	0.226304	-0.0391456	-0.380929	0.0525697	-0.133593	-0.771663	-0.803498	0.0367326	0.0277045	0.120494	1	1	0.678758	1	0.47065	0.202475	1	0.158225	0.582609	0.666705	0.427047
CA388403	CD9-like	0.287617	-0.379396	-0.500822	-0.446581	0.646796	1.00027	0.959054	0.291195	1.07221	-1.10198	0.158209	0.272814	0.170679	0.00785757	0.489266	1	0.00372121	0.356415	0.498624	0.125806	0.0652877	0.125481
CA388407	DnaJ homolog subfamily A member 2	-0.175581	-0.311228	0.0138709	-0.00222298	0.0859906	-0.278051	0.717954	0.386701	-0.0989115	-0.455504	-0.15968	0.0519364	0.00091965	0.901917	0.983719	0.596346	0.14596	0.000501253	0.0231447	0.439293	0.00019203	0.101308
CA388409	Peroxiredoxin 4	-0.391538	-1.18577	0.60356	-0.171081	0.197452	0.169719	0.0433106	0.354266	1.41112	0.0752389	-0.178497	0.117543	0.0517057	0.16382	0.175242	0.319248	0.405513	0.882624	0.416376	0.484191	0.489235	0.135545
CA388461	NF-kappaB inhibitor alpha-3	-0.198479	0.159204	0.188362	0.0187668	0.0601344	0.0541043	0.0301161	0.814652	0.840052	-0.0768666	0.00591228	0.197559	0.432144	0.438985	0.695632	0.943965	0.727792	0.805706	0.0505342	1	0.306124	0.939317
CA388591	Cyclin T2	-0.0199186	0.00761275	0.0960521	-0.0280748	0.0522077	-0.146422	-0.0706931	0.0493858	0.0088753	1.64207	0.895001	0.756873	0.866846	0.226453	0.690644	0.644321	0.194103	0.160819	0.589723	0.87606	1	1
CR_1	14-3-3 B1
CR_10	14-3-3 A1
CR_11	DNA fragmentation factor alpha subunit
CR_2	14-3-3 B2
CR_3	14-3-3 C1
CR_4	14-3-3 C2
CR_5	14-3-3 E1
CR_6	14-3-3 E2
CR_7	14-3-3 G1
CR_8	14-3-3 G2
CR_9	14-3-3 A2
ENH2_A03	60S ribosomal protein L15	-0.193967	-0.253896	-0.0571179	0.199714	0.124515	0.573941	0.773519	0.527008	0.375206	-0.291194	-0.582568	0.00231897	0.000180437	0.126824	0.0152773	0.175911	0.0309933	3.29471e-05	0.00262753	0.000842596	0.00020779	2.2466e-06
ENH2_A12	Type II keratin E3	0.0118364	0.0161953	0.252814	-0.0052198	0.0610471	-0.00229611	-0.210782	0.249259	-0.025485	-0.0792209	-0.755589	0.794745	0.711294	0.00528804	0.946955	0.528967	0.984417	0.621962	0.00134974	0.611612	0.297933	1
ENH2_B02	Unknown-1	-0.0896678	-0.261295	0.00348717	-0.0550913	-0.395161	-0.301208	-0.0880001	0.0913877	0.0112699	-0.0712406	0.0272938	0.0974954	0.0938377	0.96389	0.555501	0.00685516	0.0281839	0.498604	1	0.772465	0.530552	0.639513
ENH2_B04	TCF3 (E2A) fusion partner	-0.0356455	1.68402	-0.0364807	0.0596819	-0.290017	-0.147308	-0.00883012	0.0261649	0.0555214	-0.0551568	-0.0805493	0.38592	1	0.471803	0.410126	0.0376316	0.228107	0.924467	0.586883	0.393409	0.708494	0.594528
ENH2_B05	Similar to C1q - acute response protein	-0.280009	-0.213976	-0.0544311	-1.20507	0.19903	0.0509081	0.387638	0.307465	0.370151	-0.0526175	-0.487361	0.0394282	0.0283795	0.496781	7.62216e-08	0.0258629	0.562068	0.00125906	0.130895	0.0501716	0.659699	1.13649e-05
ENH2_B08	Splicing factor, arginine/serine-rich 3	0.188868	-0.356471	0.04198	-2.35147	0.25264	0.382192	0.501587	0.374264	-0.393406	-0.414098	-0.160406	0.243942	0.0583202	0.917014	0.221861	0.242264	0.00110557	0.0701414	0.337038	0.322885	0.0154665	0.0770398
ENH2_B12	Antiproteinase-like protein+Ribosomal protein L35	-0.0848481	-0.0242646	-0.0631786	0.372353	0.515317	-0.22159	-0.0904687	-0.4008	-0.458494	-0.0754266	-0.425186	0.188324	0.791837	0.525465	0.00135718	5.59993e-08	0.0149999	0.353823	0.0081151	0.000737538	0.164123	2.90917e-05
ENH2_C01	Hypothetical-fish 28	-0.0268316	-0.0857316	0.0014098	0.437392	-0.0856952	-0.272353	-0.0244218	1.34737	0.0030828	-0.0416468	-0.0204361	0.441554	0.603537	0.983693	0.0898922	0.463652	0.00708763	0.835337	1	0.942944	0.72601	0.865628
ENH2_C04	Cytochrome oxidase subunit III-1	-0.0563021	-0.0776101	-0.509645	-0.240846	0.143635	0.10083	1.01173	-0.615663	0.214215	-0.00874051	-0.335129	0.137459	0.0951201	1.33044e-05	0.00386713	0.0271265	0.328735	0.0882342	2.22843e-06	0.0100554	0.927617	0.00273526
ENH2_C05	Unknown-2	0.201681	-0.140268	-0.148683	-0.365014	0.104795	-0.906507	-0.0240199	-0.744109	-0.105472	-0.113648	-0.282879	0.460683	0.289087	0.161108	0.000301171	0.564856	0.0311372	0.833613	1.49334e-05	0.579343	0.088533	0.022564
ENH2_C10	Collagen alpha 1(VIII) chain precursor	-0.049115	-0.0316048	0.0452981	0.541229	0.263962	-0.197204	1.89526	0.179183	-0.0205202	0.118075	0.255539	0.249315	0.580839	0.496037	0.000111042	0.00199312	0.0955784	1	0.273977	0.633172	0.389146	0.00950444
ENH2_D02	Receptor for activated C kinase	-0.386709	-0.50738	0.040845	0.251569	0.0791406	0.522012	0.695836	0.762091	0.505198	0.0343853	-0.685606	4.33537e-05	1.51902e-05	0.722072	0.0092189	0.251451	0.00390869	6.38979e-05	6.83208e-05	0.00351181	0.656774	2.14218e-06
ENH2_D07	Antiproteinase-like protein+Ribosomal protein L35	-0.23693	-0.015246	0.190569	-0.0337231	0.573179	-0.161825	-0.00824914	-0.234788	-0.358381	0.008114	-0.295385	0.00807178	0.859333	0.0837404	0.262586	2.25851e-05	0.111087	0.928272	0.00598963	0.0127691	0.928427	0.0187205
ENH2_E05	40S ribosomal protein S29	-0.141855	-0.115451	0.121285	-0.142243	0.309216	0.140466	-0.0581185	-0.325582	0.0750194	0.12034	-0.559256	0.249143	0.0552521	0.312713	0.12293	0.0350793	0.380916	0.585267	0.005178	0.60913	0.188345	0.000283803
ENH2_E07	Unknown-3	0.523268	-0.260028	-0.19836	0.159645	-0.0500755	-0.0772191	-0.0290341	0.1227	0.898231	-1.27337	-1.24153	0.274201	0.343848	0.43811	0.399598	0.535932	0.553185	0.814537	0.671024	0.0394162	2.42305e-05	0.000880198
ENH2_F03	Cathepsin K-1	-1.78041	0.643176	-0.699672	-0.25363	-0.492007	-0.250641	-0.0102142	1.60132	-0.0703753	0.162829	0.0964524	0.0056041	0.355382	0.0189807	0.0295143	0.201118	0.52174	0.95047	0.00310688	0.937742	0.445243	0.653719
ENH2_F04	Unknown-4	-0.227677	0.253619	0.035898	0.381981	0.279026	0.71514	-0.356683	0.332404	-0.115601	1.07286	-0.00187156	0.126078	0.783331	0.70769	0.000819497	0.00229362	3.5004e-06	0.195719	0.621512	0.505918	1	0.986197
ENH2_F09	Beta-2-microglobulin-1 JB1	0.485683	-1.20026	-0.953321	-0.00692131	0.156476	0.412553	-0.0897402	-1.44349	0.087166	-0.468892	-0.465159	1.04516e-06	2.62512e-07	8.15899e-06	0.931513	0.0506029	0.00050564	0.426469	1.35974e-07	0.159959	7.80403e-07	2.03573e-05
ENH2_F10	ATP synthase lipid-binding protein	0.26801	-0.176581	0.135772	-0.53412	0.640636	0.565048	0.446647	0.252378	0.23662	-0.443661	-0.663575	0.037755	0.247327	0.565158	0.00998116	0.11225	0.0323832	0.0040168	0.270165	0.579412	0.0140742	0.00260437
ENH2_F11	Transmembrane 4 superfamily member 4	-0.0313424	-0.013861	-1.82946	-0.0158064	-0.0825431	0.390598	0.88607	0.43827	-0.118941	0.266085	0.0813729	0.457871	0.850454	1	0.704035	0.229576	0.0424693	0.258258	1	0.00529962	0.0657852	0.311019
ENH2_G04	Zinc finger protein 180	0.279913	0.464752	-0.235323	0.366375	0.810442	0.447446	0.304622	-0.524308	-0.0511445	0.188807	0.0993348	0.0525007	0.316046	0.290299	0.00279101	0.0017197	0.00673807	0.838338	0.369278	0.851382	0.311372	0.208676
ENH2_G12	Serum albumin precursor	0.0476701	-1.77125	-0.220738	0.270846	0.0412553	-0.0393944	-0.226761	-0.0592384	0.0715412	0.0265732	0.545195	0.602778	0.00256401	0.163679	0.00147027	0.577404	0.341651	0.282744	0.308045	0.307312	1	0.00123944
ENH2_H01	Beta-2-microglobulin-2 JB1	0.308784	-1.10646	-0.644197	0.0593325	-0.024708	0.203048	-0.527189	-0.96723	0.244997	-0.575607	-0.553787	0.000671271	8.75492e-06	0.00324655	0.381989	0.693578	0.0642973	0.0891205	0.00651074	0.067124	4.32926e-07	1.76558e-06
ENH2_H02	Peroxiredoxin 1-1	0.220116	-0.841688	-0.469942	0.125059	0.0959643	0.868282	0.0635368	0.67678	-0.19743	-1.25855	-0.335582	0.0191818	2.21792e-05	0.0327801	0.538861	0.286853	0.000476134	0.793288	0.0317946	0.0950891	1.26346e-09	0.00208058
ENH2_H06	LECT2 neutrophil chemotactic factor	0.0114732	-0.372714	-0.561865	-1.06445	-0.0458788	0.11011	0.28056	0.94041	0.061811	-0.7889	-0.447837	0.786484	4.43111e-07	1.22651e-06	8.44319e-08	0.596185	0.440623	0.0103251	3.09317e-07	0.150621	1.85788e-07	4.56586e-05
est01a03	Unknown-6	-0.229754	0.748847	-0.0685737	-0.110655	0.0344343	-0.0180333	0.647446	2.05451	0.0772737	0.179926	0.197289	0.212489	0.0770771	1	0.484909	0.718199	0.871156	0.223494	0.15935	0.106567	0.530487	0.0052008
est01a07	Unknown-7	-0.0515458	-0.044401	0.0213049	-0.0202599	-0.209245	-0.0636721	-0.117781	0.0508388	0.0159769	-0.145884	0.380127	0.560611	1	0.751397	0.658563	0.0470709	0.31696	0.104856	0.276565	0.75303	0.0386859	0.00389145
est01a08	Unknown-8	-0.0889268	0.154506	0.140438	0.129074	-0.0550649	0.347022	-0.0812738	-0.217647	-0.0329672	-0.0654548	0.0378624	0.287077	0.186019	0.0140093	0.0931727	0.661085	0.623084	0.476651	0.243729	0.292775	0.696725	0.621539
est01a10	Unknown-9	-0.246798	-0.0721045	0.0442031	-0.0440572	-0.0768166	-2.69454	0.0188869	-0.306684	0.0246115	-0.0351477	-0.229482	0.388672	0.314163	0.176031	0.662128	0.498193	1	0.864032	0.324899	0.58215	0.747111	0.450354
est01b01	Ring finger protein 130	-0.0887722	-0.0891292	0.114152	-0.0161465	-0.0194987	-0.133689	-0.133801	-0.0784227	0.122381	-0.101108	0.139749	0.103956	0.0346487	0.2748	0.807261	0.870939	0.22424	0.0603603	0.105403	0.0820496	0.0880305	0.0394067
est01b02	Unknown-10	0.0591299	-0.0703842	-0.00851599	-0.0386495	-0.197335	-0.14151	-0.0784589	-0.0351353	0.038816	-0.0635932	0.179841	0.366645	0.541027	0.923187	0.396777	0.111602	0.165362	0.196418	0.643539	0.189357	0.414766	0.0855687
est01b05	Ribonuclease Ok2	0.11687	-0.0756398	-0.0364839	-0.0684136	-0.0126922	-0.155007	-0.116588	0.158164	0.0327474	-0.542851	0.198914	0.0323827	0.0319959	0.584307	0.536534	0.927491	0.176463	0.218597	0.432736	0.302924	0.0956654	0.0586732
est01b09	Tolloid-like 2 protein (nephrosin)	-1.04827	-0.0594841	-0.0282808	-0.00868741	-0.227039	-0.216194	0.0862227	-0.0945408	-0.0151689	0.0746678	0.334743	6.02835e-10	0.530619	0.765408	0.930225	0.135244	0.0731263	0.355261	0.431453	0.725891	0.598071	0.00186791
est01c03	Histone H33-3	-0.0408468	-0.183958	-0.229204	-0.117347	-0.0539042	0.476987	0.700651	-0.114343	0.18671	-0.0826535	-0.198482	0.428336	0.0361592	0.00377883	0.340965	0.880589	0.00335492	0.00640222	0.798515	0.00303649	0.173618	0.00432557
est01c04	Unknown-11	-0.832358	-0.449893	-0.0364642	0.00765305	0.183798	-0.553441	-0.884792	-0.284583	-0.0673417	1.32986	0.238694	4.56259e-09	0.0259576	0.838741	0.871354	0.521735	0.164922	0.00109517	0.684608	0.633695	1.00263e-07	0.00969219
est01c06	ADP-ribosylation factor 4	-0.203158	-0.145671	0.488987	-0.0409347	0.254073	-0.603796	0.920072	0.324273	0.018056	-0.0369595	-0.0338649	0.260523	0.207709	0.168993	0.882713	0.161797	0.175882	0.00175326	0.0311364	0.892246	0.780961	0.555924
est01c07	Gap junction beta-1 protein	-0.0276204	-0.0344789	0.0838785	-0.208122	-0.27035	-0.553697	0.0530388	0.0262926	0.000121403	0.013507	-0.0125194	0.539865	1	0.33851	0.332337	0.0793665	0.099313	0.587288	0.708762	0.997415	0.917472	0.882442
est01c08	14-3-3C2	-0.0278331	-0.0602797	-0.0238532	-1.66522	-0.360813	0.269023	1.83572	2.47576	0.472052	-0.254685	0.0269133	0.705264	0.229105	0.711663	0.032534	0.18485	0.252252	3.07944e-07	3.96937e-10	0.0225176	0.00229484	0.640654
est01c09	Unknown-12	0.244581	0.346731	0.378177	0.214358	0.339453	0.0939892	0.579719	1.48271	-0.392541	-0.00730479	0.275993	0.171517	0.0309583	0.0241808	0.513135	0.00461471	0.40812	0.00374364	0.0016896	0.538774	0.945298	0.0106345
est01c11	Succinate dehydrogenase [ubiquinone] mitochondrial	0.172158	0.186529	0.458676	-0.30616	0.414421	-0.434381	0.460966	0.835357	-0.037214	-0.206711	0.162063	0.393877	0.495216	0.328223	0.0947593	0.266371	0.106512	0.167652	0.0231764	0.842127	0.184511	0.443905
est01d01	Growth arrest and DNA-damage-inducible GADD45 alpha-1	0.0653872	-0.149869	0.0115274	-0.671221	0.674384	-0.770648	0.191605	0.474954	-0.0753046	-0.157926	0.0835049	0.170894	0.0129125	0.939802	0.0420552	1	1	0.0694321	0.16927	0.318768	0.233314	0.0309725
est01d09	Selenoprotein T-1	-0.676364	0.0167604	-0.0123674	-0.229425	-0.222135	-0.0199569	0.454489	0.243717	-0.431336	0.0485891	0.313305	0.0549585	0.963791	0.929068	0.368126	0.395751	0.986665	0.00965315	0.345441	0.131499	0.917096	0.0670488
est01d11	Cell division cycle 10	0.0317851	0.0228195	-0.00148486	-0.0136202	0.0515043	0.0154814	0.101882	-0.0804809	0.201567	-1.14505	0.154656	0.781938	0.987875	0.982671	0.704157	0.578021	0.857045	0.342117	0.107757	0.155636	0.0389638	0.42525
est01d12	Guanine nucleotide-binding protein G(I)/G(S)/G(T) beta subunit 1	-2.99013	-0.108136	-0.148217	-0.105501	0.0549364	-0.188576	0.117099	0.553175	-0.0609084	-0.128424	0.171327	1	0.136991	0.0292098	0.273534	0.718075	0.0231829	0.338561	0.418391	0.234043	0.119316	0.0423898
est01e01	Unknown-13	-0.0377506	0.0168234	-0.0885307	-0.156531	-0.449122	-0.189131	0.000693726	1.354	-0.0039127	0.288307	0.0671486	0.535731	0.786871	0.0414812	0.23806	0.107862	0.0563927	0.99469	0.405675	0.938235	0.15099	0.328932
est01e02	Thymosin beta-4-1	-0.382543	-0.327139	-0.084928	0.547694	0.418706	0.902495	0.271819	0.354994	0.143674	-0.190684	0.319541	3.6706e-06	1.12557e-07	0.209317	0.214897	0.00682366	0.000119787	0.0211733	8.04192e-05	0.0246867	0.00682852	0.00295843
est01e03	UDP-glucuronosyltransferase 2B17 precursor, microsomal	-0.482898	0.0695591	-0.0184507	0.0698284	0.0581811	-0.00814805	-0.211537	-0.0412849	0.2901	-0.198728	0.125252	0.0810379	1	0.810044	0.0498854	0.489391	0.959422	0.479772	0.42852	1	0.101386	0.295555
est01e04	Adapter-related protein complex 1 sigma 1A subunit	-0.0415886	-0.0677547	-0.113726	0.0238064	2.21285	-0.0975887	0.109077	-0.0529582	-0.0366324	0.315438	0.0830903	0.277631	0.258521	0.0700942	0.805771	1	0.283037	0.185546	0.888963	0.451269	0.166514	0.192972
est01e05	Glutathione S-transferase, mitochondrial	-0.0362366	-1.28969	-0.0636335	0.249047	-0.596951	-0.440452	0.0877656	-0.0168137	0.0209095	0.117922	-0.161353	0.349445	0.453281	0.412751	0.147625	0.629247	0.0274417	0.363667	0.798688	0.673764	0.244761	0.515248
est01e06	Coronin-1B	-0.0898499	-0.0492134	-0.27474	0.498776	-0.536723	-1.48963	0.944747	1.25444	0.874925	0.0828901	0.0361124	0.123717	0.183167	0.00471987	0.0933388	0.195939	0.0423371	0.00345693	3.92738e-06	1.45499e-05	0.321424	0.680437
est01e08	Superoxide dismutase [Mn], mitochondrial precursor	-0.271412	-0.10733	-0.150183	-0.170847	-0.135492	0.750168	0.94579	0.19358	0.95269	0.255309	-0.0887515	0.0238081	0.24578	0.222674	0.711161	0.831464	0.309169	0.0618036	0.217063	0.00309771	0.0215392	0.252696
est01e09	Seryl-tRNA synthetase	0.79145	-0.114237	-0.0496265	2.29548	0.00966891	-0.187064	0.0339394	0.0721191	-0.036724	-0.308901	-0.0461621	0.501912	0.847396	0.490711	0.272873	0.907643	0.074554	0.810772	1	0.792862	0.0277542	0.687178
est01e10	Tolloid-like protein (nephrosin)-1	-0.865712	0.305002	0.328812	-0.305229	0.0732265	-1.68723	-0.337075	-0.41244	-0.59871	-0.219026	0.337914	4.42628e-09	4.29624e-05	0.000817682	3.66906e-05	0.682043	0.000279274	0.111866	0.164716	0.000563511	0.00402436	0.01676
est01e11	Forkhead box protein F1	-0.0493488	0.597757	-0.141672	0.0695653	0.0277304	-0.085069	0.0285234	0.199405	-0.0578783	-0.00161157	0.0644009	0.302643	0.212137	0.130784	0.206395	0.606803	0.312433	0.515472	0.740923	0.604985	0.980162	0.35818
est01f01	DNA-binding protein inhibitor ID-1	0.0258411	0.0620882	-0.0336401	0.0766985	0.0262726	0.00574189	0.304443	0.0819981	0.0583611	-0.00915492	-0.103601	0.715878	0.452665	0.679581	0.0863037	0.787347	0.951386	0.168474	0.320021	0.289452	0.81698	0.622885
est01f02	Unknown-14	-0.57137	0.393605	-0.150135	0.801943	-0.0215434	-0.310533	0.245492	0.103408	0.00778426	0.0304034	0.332961	0.0099436	0.039547	0.668996	1	0.851306	0.00479507	0.0904292	0.264247	0.824102	0.735424	0.0277472
est01f03	Deltex protein 1	-0.733397	0.211186	-0.27322	-0.0284124	-0.0582836	-0.303988	0.0993242	0.505182	0.0157317	0.188227	-0.242933	0.0145822	0.637921	1	0.616856	0.446854	0.00677295	0.0794927	0.0878333	0.666279	0.165312	0.653902
est01f07	Pyruvate dehydrogenase [lipoamide] kinase	0.0646067	0.00591111	-0.13453	0.163381	-0.0318043	-0.283047	-0.0743839	-0.104867	-0.0572647	-0.0374985	0.816658	0.289114	0.89607	0.0706569	0.00656669	0.702659	0.0996245	0.291339	0.50163	0.061041	0.412317	0.134328
est01f08	CGI-112 protein	0.509893	1.08166	-0.229094	-0.0877973	0.252688	-0.0560745	-0.667195	-0.138593	0.0184156	0.0870834	-0.113843	0.605927	0.300077	0.322905	0.439765	0.00518478	0.452263	1	0.566215	0.675685	0.640442	0.19347
est01f09	High-mobility group protein 2-like 1	0.257402	-0.143855	0.0925703	-0.0212732	-0.061382	0.0493964	0.0595436	-1.51805	-0.0295008	1.32578	0.345398	1	0.284802	0.275843	0.968287	0.580953	0.783839	0.420172	0.123317	0.485466	0.000753546	1
est01f11	Endothelial leukocyte adhesion molecule 1	-0.0958467	-0.224008	0.183701	-0.244971	-0.181169	0.387613	0.0746937	0.159451	-0.0283641	0.142123	-0.106054	0.0902194	0.0751084	0.225794	0.000441727	0.0735946	0.018841	0.438431	0.00424869	0.429597	0.187107	0.0664339
est01f12	DNA-directed RNA polymerase II 23 kDa polypeptide	-0.515421	-0.866817	0.10904	-0.0191647	0.189292	-0.09508	1.37638	1.99956	0.101913	-0.525092	-0.0167547	0.496094	0.189925	0.380056	0.710254	0.0775404	0.31112	0.0207595	2.00429e-07	0.265624	0.0118091	0.883106
est01g01	Unknown-15	0.138388	0.295667	0.0895159	-0.00557527	0.0614423	-0.184099	0.0836948	0.234591	0.0398079	0.0469489	-0.0316176	0.171063	1	0.210747	0.843074	0.311389	0.0612073	1	0.000974451	0.440521	0.442784	0.741179
est01g04	5-aminolevulinate synthase	0.238582	-0.409755	-0.318408	-1.1451	0.00703281	0.226295	-1.46747	0.174054	-0.515423	-0.787249	-1.07107	0.00234844	0.000116222	0.00151685	0.00556052	0.97308	0.191621	0.00347626	0.342343	2.28573e-05	1.86296e-10	3.51995e-07
est01g05	Unknown-16	0.82047	-0.294848	0.00889736	-0.00599334	0.0599704	-0.16687	-0.296718	0.308599	-0.310146	-0.600821	-0.568871	0.0439949	0.215403	0.970281	0.891532	0.542	0.111136	0.214149	0.487276	0.0094606	0.00192241	0.000412984
est01g07	Proteasome activator complex subunit 2	0.00566447	-0.441015	-0.486062	-0.429713	-0.104076	-0.0756621	0.112523	0.258379	0.220886	-0.494048	-0.184198	0.929601	0.000431335	0.0028997	0.0111307	0.566915	0.846191	0.319664	0.0957459	0.0630473	2.66177e-05	0.0865907
est01g08	Unknown-17	-0.0131798	0.214126	-0.09615	0.0710514	0.323375	-0.00594927	-0.120024	-0.685322	-0.158564	-0.171808	0.158146	0.934232	0.530642	0.435235	0.101453	0.00452786	0.932894	0.0599882	0.0503322	0.152692	0.281197	0.1826
est01g09	Synapse associated protein	0.550173	0.0530387	-0.0354626	-0.0514085	-2.33471	-0.0489396	-0.429634	-0.98226	-1.98068	-0.957793	-0.49153	0.0342678	0.586813	0.559744	0.86628	0.228164	0.675423	0.0744821	0.192769	0.0288046	0.068162	0.0224745
est01g10	Unknown-18	-0.0215105	-0.00276182	0.0278449	-0.0297215	0.095677	-0.285851	0.00262669	0.0567982	0.0326107	0.158453	-0.228224	0.594764	0.967576	0.626127	0.521765	0.397572	0.00573811	0.975875	0.497368	0.592269	0.0250184	0.00547226
est01g12	Megakaryocyte stimulating factor	0.0842515	-0.103796	-0.160055	0.650816	-0.379612	0.18554	-0.208526	0.0898803	-0.632554	0.318918	0.15971	0.544214	0.718083	0.192282	0.0400838	0.100888	0.290635	0.590563	0.618306	0.515777	0.00119496	0.105717
est01h01	Unknown-19	-0.120668	0.131128	0.0579403	0.0234676	0.144259	-0.166196	-0.0153329	0.0497552	0.0276495	0.0707071	0.348423	0.527341	0.0292301	0.267078	0.420843	0.0688558	0.0561545	0.846766	0.415467	0.563831	0.324796	0.110099
est01h03	Galectin-3 binding protein (VRG4)	-0.551684	-0.991596	-1.13326	0.251411	-0.260407	-0.179422	0.306022	-0.0342397	1.29618	-0.400065	-0.111955	0.0453767	0.103636	0.195661	1	0.236836	0.0697707	0.138845	0.628314	0.0314496	0.00404739	0.33414
est01h05	Unknown-20	0.0235335	-0.0697051	0.131486	0.0619001	0.0569714	-0.367888	0.122582	0.0283638	0.134951	0.109868	-0.197396	0.745323	0.277352	0.00563843	0.163606	0.694118	0.000507723	0.10495	0.695665	0.00127884	0.22742	0.0239649
est01h06	Unknown-21	-0.055793	-0.0907896	0.117367	-1.02634	1.10352	-0.147947	-0.0364011	0.0747332	0.384037	-0.0579791	-0.239079	0.267299	0.242355	0.160716	1	1	0.238023	0.710837	1	0.158688	0.3236	0.0488393
est01h09	Unknown-22	0.00218781	0.00638585	-0.0204484	-0.0318443	-0.0447273	-0.114164	-0.0841233	0.0864019	-0.0243456	-0.0534989	-0.0315981	0.975308	0.94592	0.826765	0.490367	0.679676	0.348822	0.325657	0.244316	0.388478	0.470062	0.678731
est02a02	Fibrillarin	-0.199065	-0.222933	0.137878	0.561116	0.0217056	0.100075	1.32182	1.68265	0.604264	-0.170386	-0.311367	0.0978538	0.00359963	0.564793	0.0475614	0.912831	0.689488	0.000515041	0.000501825	0.0931765	0.361086	0.16411
est02a04	Protein-tyrosine phosphatase kappa precursor	-0.0565903	-0.282856	-0.0098688	0.0213896	-0.143753	0.0628949	0.341202	0.113236	1.47346	-0.07276	0.0230196	0.266141	1	0.89646	0.829641	0.302779	0.714596	0.137772	0.237033	1	0.501347	0.66922
est02a06	Axonal transporter of synaptic vesicles	0.1764	0.170606	-0.032017	-0.061452	0.0632782	-0.141837	-0.24008	0.00789369	-0.00537298	0.00766771	1.6819	0.109461	0.502612	0.705971	0.458976	0.47528	0.184173	0.148451	0.876128	0.859278	0.983131	0.00105762
est02a08	Lipin 2	-0.0463957	0.0139087	-0.0260964	-0.0540254	-0.00769742	-0.138185	-0.128822	0.0115824	0.100553	-0.0446569	0.188149	0.32485	0.84506	0.716085	0.242677	0.953628	0.220706	0.141485	0.871066	0.0645616	0.494397	0.0248098
est02a09	Gap junction alpha-3 protein	-0.0126991	-0.056164	-0.0565632	-0.140939	-0.155489	0.191558	0.04395	0.19061	-0.0699092	0.10289	0.104567	0.843741	0.175586	0.315726	0.327999	0.557317	0.0294939	0.604667	0.201818	0.460679	0.297558	0.236831
est02a11	Ig kappa chain V-IV region B17-2 ssa 709	1.12563	-0.523921	0.339341	-0.132551	0.331594	-0.445214	-0.505408	-0.954508	0.728101	0.27041	0.698105	5.65299e-12	1.08915e-06	0.00115994	0.326886	0.0419998	0.286767	0.208792	0.00547176	6.47259e-08	0.00065562	5.43969e-07
est02b01	Unknown-23	-0.79706	0.361292	0.0594862	-0.0716869	0.0751068	-0.242053	-0.0372799	0.154578	0.233103	-0.0919146	0.215651	0.0123949	0.0649531	0.334303	0.197769	0.510034	0.0477276	0.58504	0.0937781	0.378528	0.236054	0.205732
est02b02	PEST-containing nuclear protein	0.561915	0.672346	0.162094	0.175996	0.418992	0.473492	-0.737312	-0.026592	0.202214	0.218459	0.437749	1.30822e-06	2.2018e-09	0.0410784	0.0588911	0.000895328	5.96748e-05	0.00213431	0.866667	0.0147363	0.00937654	0.000129
est02b03	Beta-ureidopropionase	1.14116	-1.25799	-0.0603383	0.682899	0.0601228	0.633758	-0.0159417	-0.111704	1.64214	0.265538	0.54741	0.0293959	0.0451684	0.870631	0.0168182	0.681495	0.0903162	0.811692	0.010974	0.231061	0.0493333	0.000303656
est02b07	Unknown-24	0.0420816	-0.0310336	0.112913	2.70383	-0.162627	-0.149564	-0.0135869	-0.14601	-0.0188751	0.095201	0.441755	0.465458	0.476243	0.100919	1	0.143137	0.236693	0.875203	0.388616	0.669754	0.375359	0.022808
est02b08	Peroxiredoxin 1-2	-0.0899056	-0.167512	-0.315533	-0.0763912	0.153953	-0.0326752	-0.745541	-0.38618	-0.209211	-0.535085	-0.441708	0.535888	0.0108325	0.0233743	0.257495	0.203783	0.865001	0.0223115	0.465024	0.254198	0.000776005	8.11957e-05
est02b09	Unknown-25	-0.189813	-0.125259	-0.216712	-0.272717	-0.145883	0.121135	-0.0768824	-0.00838635	-1.16655	0.808944	-0.018361	0.754304	0.514223	0.640817	0.329752	0.487077	0.434996	0.189803	0.86237	0.263481	0.233504	0.827786
est02b10	Apolipoprotein E-1	-0.170357	-0.371541	0.234097	-0.0188823	0.0967436	1.16786	0.128097	-0.334973	0.0637973	-0.641791	-0.468526	0.00642162	0.226566	0.331372	0.96121	0.73368	0.0206919	0.584943	0.00836689	0.741914	0.600627	0.000882182
est02b11	Pol polyprotein	-0.0441999	0.0112618	-0.15509	-0.0205582	-0.0803435	0.637235	0.0791856	-0.136875	0.000563662	-0.0643231	-0.345049	0.329598	0.853876	0.0497491	1	0.372735	0.0627254	0.226218	0.16054	0.981346	0.46438	0.510315
est02b12	Dermatan-4-sulfotransferase-1-1	-0.188019	0.322372	0.379202	-0.0578347	-0.047318	-0.256105	-0.37404	-0.395967	-0.055661	0.243735	0.213598	0.223449	0.0115142	0.209446	0.534554	0.786864	0.200366	0.0549689	0.0047902	0.864242	0.0898166	0.0110677
est02c02	CDA02	-0.123113	-0.0936398	1.02046	-0.226255	0.962294	-0.348639	0.267637	-0.390238	-0.163635	-2.0896	-0.0506856	0.763138	0.611197	0.115825	0.127473	0.0465181	0.048477	0.728791	0.247994	0.2975	0.00074153	0.750897
est02c03	Hypothetical UPF0193 protein EVG1	0.00550885	0.116202	-0.049649	-0.00359865	-0.170037	-0.0723173	0.0556342	0.00890803	0.0427411	-0.00993002	0.0275836	0.907679	0.18087	0.430003	0.9366	0.0963105	0.40213	0.462964	0.87519	0.447323	0.923351	0.647982
est02c04	Keratin-associated protein 5-4	-0.124659	0.127674	-0.0324376	-0.0251399	-0.0921537	-0.254652	0.0626513	0.0549513	-0.0207787	-0.00283652	-0.0405925	0.00615413	0.448545	0.563677	0.61442	0.359566	0.0788822	0.4782	0.184523	0.596695	0.979998	0.627129
est02c06	Heat shock protein 75 kDa-2	-0.445247	0.0282809	0.372318	-0.304159	-0.246485	-0.507969	-0.557955	-0.487386	-0.624787	0.0730832	0.0372216	0.0021436	0.836146	0.0206191	0.00269218	0.231687	0.0322091	0.00662147	0.0167294	0.0529261	0.606553	0.531392
est02c08	Nicotinamide riboside kinase 2/Integrin beta-1-binding protein	-0.199257	-0.44416	-0.312205	-0.331881	0.374104	0.366807	-0.797092	-0.116849	-0.965529	-0.984983	-0.648523	0.279305	0.000542264	0.00467004	0.196673	0.0480823	0.378792	0.000365381	0.127497	1.32959e-07	2.81368e-08	4.44549e-06
est02c10	Myelin basic protein-2	-0.196906	-0.227391	-0.163268	-0.175477	-0.0958103	-0.0464479	-0.0807392	0.0483063	-0.138771	0.0908024	-0.0725405	0.000363002	0.035599	0.027972	0.261538	0.398282	0.665345	0.644049	0.595295	0.0110664	0.326169	0.196756
est02c11	Ubiquitin specific proteinase 53	-0.0558536	0.000545998	0.00349051	-0.164353	-0.160273	-0.160657	0.0644439	0.0498739	0.0715311	0.015429	0.131987	0.343767	0.992025	0.955015	0.324181	0.114625	0.0882019	0.390347	0.319718	0.200879	0.868877	0.0875375
est02c12	Sox-like transcriptional factor	0.0865734	0.0487922	0.0216236	0.0638969	0.11862	-0.143539	0.0287671	0.289796	0.0418455	0.0592591	-3.44129	0.199225	0.427661	0.866411	0.210735	0.0890722	0.324288	0.669999	0.0381065	0.437424	0.464692	0.0307467
est02d01	Hypothetical-fish 14	0.121695	0.0874075	0.0331881	0.0981086	0.0808738	0.229894	0.0706769	0.158274	0.0679597	-0.0572337	-0.0140588	0.073346	0.132398	0.751746	0.0758991	0.251676	0.345622	0.219424	1	0.16512	0.406757	0.77324
est02d04	ADP-ribosylation factor-like protein 7	0.58848	0.0977921	-0.946599	0.255374	0.589572	-0.268199	0.238721	0.383147	0.199739	-0.129416	0.267794	0.0245742	0.776056	0.169695	0.449183	1	0.556233	0.303394	0.123686	0.340409	0.144251	0.0419787
est02d07	Unknown-26	0.402987	0.527679	0.0477371	-0.0368092	-0.179458	-0.154587	-0.00744058	-0.244586	0.0587205	0.0645794	0.122869	0.528333	0.089922	0.410497	0.429901	0.313637	0.074274	0.995689	0.697786	0.56755	0.596214	0.248291
est02d08	Serine dependent phospholipase A2	0.0193329	-0.00652243	-0.0215603	0.0459076	0.102243	-0.397431	-0.0996507	0.0448577	0.0202221	-0.0495245	0.107783	0.713694	0.938689	0.826823	0.392664	0.0682218	0.464502	0.109093	0.353412	0.607862	0.273331	0.34293
est02d09	Basic leucine-zipper protein BZAP45-1	-0.201813	-0.180956	-0.356226	0.0819052	1.65125	-0.631488	0.374549	0.680357	0.707543	0.240137	-0.036498	0.446432	0.311755	0.695569	0.219323	1	0.117936	0.0404282	0.0300285	0.231355	0.276024	0.573204
est02d12	Growth hormone inducible transmembrane-1	1.78649	0.314231	0.0740208	-0.0424903	0.0820404	-1.29325	0.0699481	1.44034	-0.0757517	0.171343	-0.370942	0.0594894	0.593363	0.0727379	0.516275	0.261446	0.493437	0.338972	0.210037	0.355665	0.762376	0.0674255
est02e01	Gamma-synuclein	-0.012594	-0.0321723	0.0653624	-0.26509	0.262212	-0.182991	-0.0910433	1.72078	-0.0324438	0.745784	0.158479	0.867761	0.748366	0.156275	1	0.288352	0.0302013	0.249896	1	0.451395	0.018177	0.509188
est02e03	Unknown-27	0.111767	0.0785355	-0.0224193	-0.0699692	0.0797501	-0.336445	-0.0180938	0.0604293	-0.0229562	0.0779951	-0.0120623	0.0578836	0.184	0.826015	0.0321513	0.233928	0.0173036	0.799089	0.399609	0.691601	0.23628	0.829628
est02e04	Membrane associated progesterone receptor component 2	0.0972116	-0.0590253	-0.0676017	0.0138997	-0.147776	-0.24697	-0.00322866	0.0342622	-0.0264298	-0.0433686	-0.31582	0.0345964	0.614847	0.294661	0.811999	0.60083	0.156425	0.955845	0.505353	0.623325	0.61166	0.331384
est02e09	Ig heavy chain V-III region HIL Ssa 78	0.996673	-0.87099	0.614893	0.0156667	-0.00216608	-0.250023	0.489325	0.0407052	0.948213	0.205934	1.00768	5.385e-06	5.77302e-06	0.0265887	0.743706	0.980016	0.00306417	0.288854	0.410425	1.08729e-07	0.0068914	4.41938e-09
est02f02	Unknown-28	0.312388	0.260139	0.90275	-0.0642397	0.450005	-0.857519	-0.184578	-0.749613	-1.11723	0.281261	0.349087	0.149077	0.145537	0.000873523	0.626042	0.377239	1.18728e-06	0.624854	0.26694	0.138452	0.00476454	0.000212319
est02f04	Tubulin alpha-3 chain	-0.234903	-0.341973	-0.145981	-0.234444	-0.0451008	1.41474	0.9094	0.957206	0.191887	-0.398502	-0.255157	3.38754e-05	3.8178e-05	0.0724267	0.146328	0.752062	0.000548786	0.00712086	5.18936e-06	0.138521	7.22184e-05	0.0152207
est02f05	Cytochrome c oxidase subunit III-4	-0.00494192	-0.274927	-0.521051	-0.333156	-0.203905	0.590006	0.480415	-0.322096	0.283652	0.0821693	-0.371638	0.917202	0.0120537	8.1343e-06	4.90983e-05	0.0427707	0.0648507	0.00303905	0.00273919	0.00426261	0.126062	0.00129896
est02f06	Unknown-29	0.177652	0.213364	0.49637	-0.179216	0.0937532	0.57789	0.0594536	-0.890543	0.387977	0.266267	-0.175804	0.159439	0.10356	0.284553	0.644549	0.396343	0.280201	0.878215	0.332734	0.142875	0.0127526	0.251041
est02f08	Serine protease-like protein-1	-0.289256	0.021609	0.164573	0.555663	0.186513	1.17657	-0.455416	-1.15871	0.128293	0.330906	-0.405233	0.000589325	0.563994	0.227055	9.38643e-06	0.139164	0.000660107	0.000284461	5.50703e-06	0.0277972	2.91342e-05	0.00101962
est02f09	Unknown-30	0.390687	0.372161	-0.1659	0.544664	0.218575	0.0875531	-0.383686	-0.121213	0.207238	0.125668	0.295316	0.000150554	7.91352e-05	0.274719	0.000340256	0.0916157	0.602795	0.11755	0.0452117	0.155564	0.0336447	0.00621713
est02f12	Proteasome subunit beta type 9 precursor	-0.234563	-0.335182	-0.53146	0.246807	-0.383072	0.00549579	0.0811631	-0.110325	-0.272363	-0.707086	0.0230608	0.0358798	0.0335317	0.0091158	0.897372	1	0.963435	0.65828	0.730956	0.264308	0.000698767	0.766995
est02g07	Ig mu heavy chain disease protein Omy 11287	0.998251	-0.218973	0.180115	0.949179	-0.293235	0.167776	-0.466361	-1.23363	0.890226	0.786934	1.00431	3.3352e-08	0.00717723	0.0199948	0.182024	0.039488	0.141619	0.10998	0.000133916	2.12298e-06	5.08484e-09	3.94202e-07
est02g10	Unknown-31	0.313245	-0.489303	0.0382135	0.0327982	0.110534	-0.257586	-0.703435	-0.00977617	0.586257	0.398459	0.572761	0.00553427	0.340325	0.712697	0.304493	0.301931	0.0163111	0.337805	0.916973	0.01255	0.00774546	0.000644369
est02g11	Cytochrome c oxidase subunit I-1	0.0246223	-0.107123	-0.238301	-0.55603	-0.0434021	-0.0654445	0.496376	-0.251817	0.573783	0.245726	-0.280147	0.768255	0.27128	0.0181728	8.81703e-05	0.681209	0.594705	0.0424401	0.00452103	0.00188446	0.00385065	0.00415346
est02h02	Phosphonoformate immuno-associated protein 2	0.0379764	0.0611711	0.024923	0.190303	2.02753	-0.169597	-0.0216909	-0.087078	0.047592	0.0417529	-0.196561	0.497858	0.2722	0.517276	0.441879	0.17583	0.0821768	0.778365	0.571729	0.469738	0.437135	0.171021
est02h03	Alpha-2,8-sialyltransferase 8F	0.337855	0.0158891	2.19782	0.170826	0.376882	-0.451652	-0.499689	-0.574952	0.567535	-0.0811911	0.132077	0.00160859	0.965357	0.111949	0.510612	0.127599	0.10577	0.167549	0.358332	0.19693	0.712505	0.37987
est02h04	Unknown-32	0.203378	0.0777669	-0.0382222	0.0603355	0.168829	-0.221268	-0.253472	0.150033	0.14814	0.739756	0.0721632	0.492481	0.695758	0.584381	0.103542	0.0874723	0.0230731	0.0735952	0.224508	0.182476	0.0220266	0.760942
est02h09	Nonhistone chromosomal protein HMG-17	-0.559025	-0.0732812	0.163273	-0.0613245	0.322175	-0.261502	-0.231424	0.050807	-0.207872	-0.400048	-0.0733198	3.96767e-05	0.0998168	0.202672	0.455556	0.00107951	0.255781	0.0012851	0.496479	0.0066902	0.0167956	0.31014
est02h12	Unknown-33	-0.0888436	-0.0977801	0.0639049	0.317651	0.0992309	0.479001	-0.466982	-0.00542726	0.1384	0.0775439	-0.0708858	0.404766	0.463886	0.604178	0.724097	0.235121	0.00695637	0.403441	0.976292	0.669615	0.558961	0.419641
est03a01	Methyl-CpG binding protein 3b	-0.355996	-0.119341	0.170421	-0.108499	0.790225	0.599474	0.177288	-0.110541	0.183454	0.0508665	-0.067095	0.418313	0.104489	0.216967	0.311532	0.111152	0.0748927	0.641112	0.140731	0.442189	0.650815	0.344923
est03a02	Unknown-34	0.212057	-0.473472	-0.0192108	-0.0593403	-0.139254	-0.106913	-0.0216026	0.141767	-0.00161632	0.0605192	0.401437	0.393056	0.28146	0.772427	0.406829	0.266567	0.466864	0.840581	0.259607	0.981396	0.640934	0.00644845
est03a03	RER1 protein	-0.126865	0.247121	0.389154	0.114206	-0.00289069	-1.0065	0.0595101	0.163878	-4.31434	0.264476	-0.110108	0.00171338	0.685088	0.490098	0.381491	0.979738	0.0953249	0.37872	0.0300815	1	0.398749	0.356891
est03a04	Transposase-3	2.88702	-0.0221574	-0.259539	-0.0814932	-0.0924422	0.0304576	0.00936113	0.134519	-0.568566	-1.34526	0.712056	0.45309	0.975214	0.318726	0.122498	0.311813	0.774525	0.878271	0.04329	0.132579	0.0109675	0.000221013
est03a05	Unknown-35	0.0351367	0.267825	0.0311691	-0.082643	-0.16821	-0.261986	0.0133216	-0.105169	0.0751131	0.141065	0.0858835	0.665559	0.147021	0.593084	0.532263	0.199931	0.0580253	0.899685	0.187136	0.13107	0.102882	0.312693
est03a06	Sodium channel beta-1 subunit	-0.0265735	0.17772	-0.0583536	-0.0654579	-0.285683	-0.220623	0.063884	-0.136549	0.046118	0.0934104	0.179031	0.582739	0.253565	0.516835	0.34256	0.0317634	0.0328764	0.441817	0.152094	0.451539	0.438278	0.0397611
est03a08	Cytochrome c-1	-0.0235253	-0.131142	0.137559	-0.0474244	0.0133381	-4.66968	1.8443	1.28071	-0.0598578	-0.204091	0.127071	0.848632	0.2775	0.15964	0.348763	0.885277	0.11955	0.000311443	0.0429478	0.228779	0.0192311	0.267726
est03a11	ReO_6-1	0.793004	0.407032	-0.32614	0.104237	-0.0477653	-1.3069	0.00946861	-0.115478	0.0964214	0.18925	0.241123	0.00716542	0.160284	0.193573	0.86585	0.740704	0.187684	0.986705	0.645888	0.134083	0.310293	0.0147277
est03b03	Cathepsin C-2	0.258871	-0.330136	-0.25176	0.429938	0.329426	0.320483	-0.0130841	0.495895	0.0216169	0.447202	0.0829422	0.617669	0.290612	1	0.00615816	0.0224562	0.3249	0.893829	0.401202	0.630343	0.00925071	0.452761
est03b05	Mitochondrial 28S ribosomal protein S34	0.486347	-1.01859	0.377016	-0.182154	-0.119345	0.217233	0.318251	-0.089681	0.0696287	-0.330538	0.00347096	0.432032	0.00621937	0.306025	0.196095	0.436681	0.798709	0.0350496	0.446913	0.572745	0.00236688	0.975978
est03b11	Acidic leucine-rich nuclear phosphoprotein 32 A-1	0.374871	0.0799158	-0.137936	-0.0245049	0.146594	-0.0564423	0.249907	-0.309438	0.681698	-0.219804	-0.00568197	0.000352486	0.736683	0.590804	0.775491	0.482685	0.653521	0.0812639	0.0593712	0.267016	0.0089652	0.958008
est03b12	Secretory granule proteoglycan core protein	0.0562233	-0.131769	-0.207219	0.45141	0.0710445	0.0102869	0.135543	0.290828	0.322036	0.192042	0.113203	0.461331	0.273878	0.115581	0.11281	0.440985	0.9134	0.549178	0.217867	0.00918879	0.00039406	0.103973
est03c01	Unknown-36	0.772293	0.389986	-0.0718748	-0.0651954	2.22474	0.489217	0.262699	-0.416105	1.78737e-06	0.892246	0.0809412	0.00637059	0.221353	0.35482	0.547619	0.00448117	0.360484	0.141904	0.316696	0.999973	0.0522458	0.287684
est03c02	Adrenal gland protein AD-002	0.310831	-0.779046	-0.12847	-0.240947	-0.105189	-0.408906	0.0966163	0.0547554	0.0702374	-0.0680125	-1.17691	0.0393392	0.00322979	0.183121	0.226611	0.34295	0.120408	0.374732	0.793834	0.263725	0.550209	0.0443503
est03c04	Matrix metalloproteinase-9	-0.512325	0.645453	0.543139	-0.134371	0.00108405	-0.0641714	1.68485	4.78763	-0.0392561	0.935667	1.85974	7.02782e-09	7.03811e-10	3.58769e-06	0.043467	0.990546	0.395332	0.00270408	1.44093e-07	0.668344	1.06526e-05	1.34468e-09
est03c05	Unknown-37	0.101257	0.406095	-0.265043	0.0227235	-0.0841353	-0.153245	-0.980692	0.13369	0.0396989	0.0101044	1.59466	0.791407	0.390522	1	0.655805	0.433597	0.160386	0.32319	0.0466133	0.453097	0.886833	0.00738653
est03c07	Ig kappa chain V-I region WEA Ssa 709	1.01594	-0.592579	-0.080365	-0.0221129	-0.285032	-0.175963	0.360619	-0.0939364	1.1778	-0.30747	0.719262	4.42747e-08	1.93686e-05	0.613924	0.692706	0.0199486	0.163203	0.19416	0.590729	2.36889e-07	0.00507635	9.71146e-07
est03c08	Hypothetical protein DKFZp434I209	-0.0331466	0.498397	-0.177037	-0.0534317	-0.207134	-0.227844	0.322713	0.065843	0.157444	-0.0552511	0.244536	0.851072	0.0328697	0.0543979	0.340674	0.111757	0.0505601	0.17095	0.404481	0.243486	0.637161	0.0246729
est03c10	Alanine-glyoxylate aminotransferase 2	0.911303	0.878924	0.0643724	-0.406747	0.402757	1.18124	-0.0109626	0.0215707	0.219276	0.0599119	1.07507	0.129203	0.548291	0.440297	8.05844e-06	0.00118065	0.00067445	0.897736	0.697307	0.203132	0.456293	0.00840323
est03c11	Unknown-38	0.0448309	0.0550473	-0.000139346	0.0569637	-0.0602852	0.160808	-0.0118817	-0.0846683	-0.0279784	0.0364768	-0.024436	0.433319	0.301483	0.998068	0.195585	0.619712	0.398596	0.836094	0.118251	0.476957	0.616009	0.928619
est03c12	Unknown-39	-0.0430718	-0.15906	0.126921	0.0494177	-0.186545	-0.434791	0.355398	0.0850209	-0.231548	0.09774	-0.0124965	0.311302	0.435123	0.58863	0.0780245	0.17931	1	0.120678	0.096687	0.295691	0.440102	0.903078
est03d02	Splicing factor arginine/serine-rich 11	-0.0676792	0.371011	0.0300532	0.375843	-1.0905	0.252938	0.2403	0.307153	0.0340228	0.124516	-0.117095	0.854981	0.00720003	0.914644	0.198932	0.0710623	0.514152	0.79753	0.129532	0.937311	0.609339	0.472839
est03d06	Eukaryotic translation initiation factor 2 subunit 2	-0.137688	-0.094727	0.0592501	-0.0877232	0.00773941	-1.23735	0.0493172	0.159251	-0.50401	-0.319232	0.117374	0.0117922	0.0709699	0.510646	0.191585	0.916936	1.90023e-06	0.611011	0.298858	1.7567e-07	0.00358133	0.0402301
est03d09	Unknown-40	0.516079	0.569414	-0.148561	0.478268	0.359183	-0.546509	-0.248257	0.0553574	0.403	0.212225	0.283088	1.40427e-06	0.000108811	0.0617502	0.0142799	0.011167	0.00699479	0.169432	0.38966	1.48813e-05	0.00171772	0.00111248
est03d10	Unknown-41	-0.000641095	-0.0227554	-0.336763	-0.657249	-0.0711072	0.66532	-4.32942	-0.856627	-0.897298	-1.0876	-1.5628	0.993519	0.930041	0.103469	0.0454762	0.862259	0.030438	0.00198763	0.197754	0.00147026	7.45903e-05	1.35207e-06
est03d11	12S ribosomal RNA	0.0144338	-0.243864	0.024825	0.419383	-0.101552	-1.93302	0.639405	-0.575322	-0.0747874	-0.0859727	0.0435719	0.767761	0.00189356	0.803476	7.21027e-05	0.326123	1.26765e-08	2.21824e-05	0.000121222	0.0444982	0.185218	0.448258
est03d12	Thioredoxin-dependent peroxide reductase-1	0.0636568	0.0413995	-0.0562864	0.026183	0.0195836	-0.227204	0.00978872	-0.039718	0.0663576	-0.0370696	0.0599464	0.301825	0.478105	0.469644	0.471348	0.680012	0.021822	0.857717	0.524696	0.232797	0.622916	0.692599
est03e02	Transmembrane and coiled-coil domain-containing protein 1	0.3833	-0.0059565	-0.0580547	0.0402272	-1.55655	1.03081	0.000709149	0.453594	-0.0230818	-0.44024	0.00905502	0.473076	0.981752	0.293138	0.363529	0.091676	0.0163276	0.988172	0.107215	0.694843	0.000238311	0.931785
est03e03	Poly(RC) binding protein 2	0.00329071	-0.0680085	0.154999	-0.147778	-0.0852907	-1.45748	0.372679	-0.641967	-0.214884	-0.570537	0.192205	0.982412	0.533757	0.520536	0.216137	0.417424	2.83232e-05	0.0250129	0.012687	0.107028	0.000247149	0.627442
est03e05	Hypothetical protein LOC122618	0.391311	0.582345	-0.309592	-0.192612	0.0643353	-0.749509	0.385882	-0.00839056	0.64121	0.523845	0.581987	0.0256296	0.154626	0.235522	0.0368774	0.895422	0.335017	0.388375	0.983048	0.00653532	0.0019699	0.000724838
est03e07	Unknown-43	0.00468614	0.160613	0.106261	0.0138112	0.0870172	-0.0185117	-0.0498428	-2.51442	-0.0669913	-0.0459506	0.471202	0.954885	0.0602099	0.184077	0.758526	0.274395	0.81505	0.427188	0.25314	0.284117	0.805674	0.00988035
est03e08	Hypothetical-fish 36	0.213437	-0.0625014	-0.0159835	0.000306056	0.0761377	-0.0641426	-0.00801111	0.4309	-0.0868415	0.00937531	0.139303	0.487426	0.334981	0.702939	0.992932	0.406908	0.493122	0.882131	0.321209	0.0397641	0.9392	0.275802
est03e09	Unknown-44	0.162277	-0.860502	0.0589413	-0.0555294	-0.0126648	-0.587317	0.113475	-0.171878	-0.376777	-0.197302	0.28759	0.0674055	0.0752837	0.563036	0.660162	0.961635	0.0134437	0.302606	0.113136	0.315808	0.067084	0.390036
est03e10	Putative inorganic polyphosphate/ATP-NAD kinase	-0.744449	-0.0174406	0.0382604	-0.0466856	-0.330321	-0.368599	-1.0367	-0.211915	-0.258554	-0.194565	0.40444	0.258756	0.891257	0.930697	0.864541	0.591456	0.0485988	0.0312317	0.0797043	0.0474237	0.141581	0.0075387
est03f04	F-box/WD-repeat protein 11	0.454086	0.623348	0.187734	0.268996	0.405465	0.500709	-0.266111	-0.677839	0.192265	0.532669	0.290945	0.000593416	0.000899989	0.0264835	0.254009	9.15197e-05	0.0031133	0.00940291	0.0988159	0.0197432	2.87322e-05	0.0226611
est03f07	Transposase-4	0.300502	0.394059	-0.154171	0.697735	0.515389	0.164625	-0.342531	-0.221085	0.371047	0.239983	0.17161	9.36807e-05	0.00388828	0.127783	7.38077e-06	0.000460952	0.4153	0.0865285	0.36636	0.00209242	0.00172785	0.123063
est03f08	Transaldolase	-0.376872	-0.566687	-0.00826007	-0.19343	-0.16139	0.929794	-1.99141	0.963737	-0.445509	-0.549178	-0.11912	0.0025304	1.47979e-06	0.912186	0.683757	0.529643	0.127854	0.0129173	0.118243	0.0415942	0.00243535	0.44504
est03f09	NADH-ubiquinone oxidoreductase 49 kDa subunit, mitochondrial precursor	0.139025	-0.206864	-0.247448	0.628501	0.0762675	-0.200041	-0.50663	-0.0151118	0.216642	-0.579981	0.0847034	0.335982	0.274738	0.304621	0.514087	0.56357	0.36326	0.0416873	0.804996	0.686193	0.00316047	0.595278
est03f12	Chimeric AFGP/trypsinogen-like serine protease	0.696847	-0.425744	0.29075	-0.0483201	0.190199	0.00359192	-0.122893	0.142013	-0.0072388	0.801033	0.0773873	0.00339347	0.19321	0.111596	0.183834	0.0433758	0.989602	0.0748182	0.215406	0.753125	0.0191232	0.637646
est03g03	Unknown-45	-0.00656463	0.671984	0.0735931	-0.0170785	0.0167532	-0.127386	-0.0411872	0.085167	0.0519504	0.0222006	0.0780934	0.91797	0.639235	0.137353	0.683561	0.821213	0.143797	0.644054	0.0910795	0.372302	0.616749	0.616259
est03g05	Unknown-46	0.302359	0.421462	-1.03954	-0.886242	0.219375	-0.21601	-0.148342	0.202111	-0.208612	-0.00333479	-0.721556	0.0056196	0.0571943	0.508741	0.423544	0.240319	0.0187073	0.108363	0.68115	0.848369	0.979908	0.0193419
est03g06	NSFL1 cofactor p47	-0.313724	-0.40513	-0.112821	-0.0196881	-0.255174	-0.273531	0.250046	-0.297981	-0.174104	0.0375139	-0.229264	0.42257	0.371517	0.0752508	0.820422	0.555108	0.00796996	0.299585	1	0.139591	0.809045	0.0339834
est03g07	Unknown-47	0.0801386	0.0234261	0.0681149	0.0258106	0.159151	-0.203277	-0.0544851	0.348971	0.0352418	0.189565	-0.0755473	0.320656	0.702143	0.307966	0.591949	0.0906072	0.00316745	0.456761	0.141737	0.481563	0.0261533	0.396079
est03g08	Cathepsin Z precursor	-0.00983365	-0.775911	-0.0302057	-0.0533201	-1.15246	0.246572	0.184852	1.83827	0.33327	-0.682545	-0.204008	0.879898	7.76173e-05	0.866221	0.358936	0.0461179	0.01595	0.0104605	6.67264e-06	0.00927964	6.5954e-09	0.0977385
est03g09	UDP-glucose 4-epimerase	-0.307687	-0.0504948	-0.0520974	-0.109262	-0.068209	-0.5462	-0.18654	-0.096279	-0.22092	-0.312477	-0.125403	0.00531522	0.467445	0.63829	0.0836605	0.703871	0.0702078	0.48211	0.538128	0.0390662	0.0225403	0.291687
est03g10	Unknown-48	0.237215	-0.899459	0.0380275	-0.330138	0.0625317	-0.647605	-1.01782	-0.0127597	-0.166947	-0.432766	-0.302146	1	1	0.42857	1	0.568655	0.00244213	1	0.896914	0.313895	1	0.0410991
est03g11	Splicing factor 3b, subunit 3, 130kDa	-0.582627	-1.0322	-0.162994	0.341338	-0.0105331	0.378258	0.0433204	-1.15919	0.796805	-0.181766	0.083253	0.210409	0.03401	0.203804	0.426369	0.918438	0.145127	0.645332	0.271328	1	0.00432673	0.259686
est03g12	Nicotinamide mononucleotide adenylyltransferase 2	0.043244	-0.0309875	-0.00699009	-0.0728727	-0.157132	-0.0580935	-0.217317	0.01192	0.102221	-0.198558	0.36674	0.602037	0.538771	0.93658	0.262702	0.142475	0.644966	0.154165	0.852513	0.0215554	0.0173783	0.0430905
est03h04	Epididymal secretory protein E1	-0.0185208	-0.945638	-0.512719	-0.670543	0.0623457	0.835879	0.0416298	0.0101891	-0.377529	0.0920261	0.0223881	0.875832	0.0370629	0.0862941	0.413481	0.458269	0.165562	0.664172	0.846957	0.21947	0.551186	0.762736
est03h05	Acidic leucine-rich nuclear phosphoprotein 32 A-2	0.0243961	-0.211516	-0.208455	0.127366	0.360185	-0.740418	0.723189	0.366632	0.182022	-0.347605	-0.370041	0.667899	0.00342399	0.00661699	0.167459	0.00136304	0.13408	0.000295251	0.000143471	0.0351534	2.1097e-05	0.000608158
est03h06	Retinol-binding protein I, cellular	-0.0296615	-0.120964	0.0349919	0.300762	0.0527509	-0.0628495	-1.68481	0.389428	-0.513605	-0.281453	-0.288585	0.609522	0.654287	0.693135	0.243241	0.56589	0.604487	0.0254238	0.287868	0.243539	0.0131734	0.765879
est03h08	Beta-hexosaminidase alpha chain precursor	-0.0023765	-0.223271	-0.0175801	-0.431176	-0.0686224	0.0486227	-0.107522	0.0904271	0.304633	-0.0261867	0.522002	0.971102	0.609266	0.840528	1	0.385681	0.724593	0.118963	0.39984	0.588961	0.942489	0.000572594
est03h09	Unknown-49	0.256952	0.130966	-0.05501	0.0670862	-0.134151	-0.119428	0.0660204	0.0490205	-0.0585165	0.31704	0.034527	0.0407292	0.0470578	0.797851	0.412081	0.265523	0.348047	0.490367	0.683617	0.258662	0.0333658	0.717795
est04a01	Unknown-50	-2.79296	-0.404691	-0.213064	-0.0774168	-0.0885729	-0.185272	-0.0733845	2.08061	0.000364615	0.280927	0.0536291	0.117459	0.172973	1	0.595593	0.455297	0.0717669	0.439618	0.0962293	0.995021	0.641154	0.717607
est04a04	Midkine precursor	0.541062	-0.441764	0.622922	-0.3892	-0.0260412	-0.0215617	0.883376	-0.379719	-0.00689359	-0.224803	0.397852	0.0559486	0.00156739	0.041044	0.176052	0.809632	0.800127	0.0262547	0.189022	0.892689	0.0364394	6.54748e-05
est04a05	Ectonucleotide pyrophosphatase/phosphodiesterase 1	0.19628	-0.0371102	-0.121766	0.0625937	-0.000964831	0.0691132	1.16039	0.42207	-0.0276289	0.247844	0.287042	0.204853	0.493517	0.207845	0.235633	0.993174	0.623149	0.507228	0.513435	1	0.148136	0.00256475
est04a06	Polyadenylate-binding protein-interacting protein 2	-0.303129	-0.0509377	-0.0770384	-0.0137329	-0.17515	-0.174408	0.000660135	0.197814	-0.00776421	0.0911603	0.0106163	0.359999	0.447253	0.131318	0.896141	0.196863	0.147619	0.99397	0.268937	0.841708	0.438273	0.90651
est04a07	Unknown-51	0.1366	-0.669387	0.0016228	0.0674334	-0.00430445	-0.288304	-0.0616789	-0.0728583	0.124248	-0.174684	0.327606	0.31731	0.0494418	0.989062	0.324468	0.978072	0.188501	1	0.465159	0.328257	0.652391	0.142006
est04a08	Ras-related C3 botulinum toxin substrate 2	0.177485	0.188375	-0.0245671	-1.91509	0.0359297	-0.0390644	0.194391	0.449085	0.268387	-0.00325885	0.15324	0.0732337	0.0214932	0.76573	0.0421075	0.695509	0.626203	0.534601	0.084129	0.0987889	0.969059	0.0577085
est04a09	Catalase-2	-0.117896	-0.135699	-0.363763	-0.128297	0.244299	0.779892	-0.0934939	-0.167246	0.0772712	-0.380108	-0.331169	0.599442	0.292888	0.0360706	0.147129	0.146862	0.0219221	0.156972	0.0907953	0.612689	0.00055672	0.00983512
est04a11	Unknown-52	0.32595	-0.120569	-0.175466	-0.113656	-0.170981	-0.112275	0.106842	0.140106	0.0175888	0.0105095	-0.691397	0.194556	0.157243	0.00177236	0.0226459	0.0668641	0.181508	0.420507	0.0100572	0.667037	0.913051	0.0154616
est04b01	Similar to rRNA (Vangl2)	-0.134354	-1.32136	-0.15167	-0.350139	0.411583	-0.136916	1.26436	0.627231	-0.493346	-0.298065	0.330231	0.380353	0.0475149	1	0.30867	0.376262	0.189909	0.0297428	0.016179	0.163673	0.0306636	0.000433705
est04b02	Hypothetical-fish 16	-0.0447819	0.10882	-0.0772419	0.0485126	0.326259	0.35928	-0.0249244	0.0741336	-0.38352	-0.988789	0.61872	0.431482	0.707143	0.215992	0.769019	1	0.0549138	0.533242	0.577552	0.100064	0.157805	0.0619565
est04b04	Cytokeratin 8	-0.657846	-0.222851	0.0216567	-0.207213	0.355488	1.00393	0.704064	1.01476	-0.0119289	-0.309861	-0.0451462	1.51824e-05	0.000193239	0.858402	0.130212	0.00581821	0.00110274	0.000165245	1.24506e-10	0.928972	4.6797e-05	0.641981
est04b10	Cytochrome P450 2K4-1	-0.243133	-0.362069	-0.290364	-0.732962	0.474953	0.657978	0.291365	0.222892	0.226854	0.181325	0.463326	0.405572	0.0273559	0.0258043	0.000490083	0.0171987	0.00970876	0.233671	0.473577	1	0.290241	0.435191
est04b11	Galectin-9 (VRG1-2)	0.673819	-0.370865	-0.537843	-0.212839	-0.692048	1.36844	-0.270288	0.939658	-0.088451	-0.513244	0.234887	0.297138	0.456129	0.257988	0.00340567	0.220865	0.0164998	0.198978	0.0159456	0.107378	0.0713072	0.473537
est04b12	Leucine-rich repeats and calponin domain containing 4	0.152326	0.154764	0.578343	0.0669107	0.0444665	0.0403439	0.0888192	1.11378	0.499381	-0.104396	-0.0865202	0.119503	0.71482	0.210098	0.132165	0.69047	0.650776	0.831209	0.00010618	0.365977	0.78527	0.312854
est04c01	ARP2/3 complex 34 kDa subunit	0.254857	0.0797668	0.135213	0.313202	0.366147	0.0692991	0.752537	0.709226	0.303479	-0.142019	0.285561	0.016116	0.0409445	0.125394	0.364053	0.0100484	0.855327	0.00280831	1.76747e-05	0.00463526	0.0599816	0.0229982
est04c02	Unknown-53	0.403606	0.856359	0.746283	0.399034	0.235039	0.210843	-0.819943	0.0897292	0.281163	0.342482	0.320975	2.63728e-07	1.01607e-07	3.39604e-05	0.000494709	0.000164552	0.00670787	0.0291609	0.182892	0.0411853	0.0153066	0.000330699
est04c03	Surfeit locus protein 4	0.135596	0.0504383	-0.0160869	0.205249	0.204652	-0.541421	-0.0349121	0.167878	0.0140052	0.103996	0.0593205	0.404766	0.854707	0.934668	0.0295834	0.15571	0.0499719	0.863039	0.24128	0.940982	0.397567	0.582792
est04c04	Glioma pathogenesis-related protein 1	0.843008	0.0449796	-0.452353	-0.277299	-0.605864	-0.397768	0.0940741	0.128214	0.0793551	-0.00450911	0.133214	0.0693686	0.863072	0.130724	0.0834161	0.368428	0.012708	0.503006	0.0244661	0.71186	0.965176	0.0639893
est04c05	Ferritin heavy chain-1	0.106447	-0.408352	-0.64595	-0.387119	0.100782	1.19063	0.297516	0.720527	0.195102	-0.840483	-0.221702	0.0326265	7.81756e-07	1.51907e-07	0.000292691	0.222383	0.000145812	0.0502686	1.96407e-05	0.0029965	7.60786e-06	0.0796347
est04c06	Unknown-54	-0.284456	-0.197426	0.0623882	-0.183245	-0.0167031	-1.06037	-0.341401	-0.066533	-0.265457	-0.247689	-0.169082	0.0131072	0.0171185	0.46477	0.0499557	0.871283	1.05847e-07	0.00873253	0.636577	0.0156183	0.00551312	0.0488573
est04c07	Ferritin heavy chain-2	-0.0542546	-0.449759	-0.58541	-0.122268	0.0711294	0.840874	0.0892746	0.913891	0.270165	-0.767015	-0.667296	0.213878	7.82363e-07	1.72826e-05	0.0418378	0.515038	6.90679e-06	0.475717	3.0131e-05	0.000124509	3.84733e-09	2.61183e-06
est04c08	Unknown-55	0.0862539	-0.443431	-0.615022	-0.492455	0.563769	0.576592	-0.407952	0.00444401	0.281954	-0.612007	-0.363464	0.374019	0.00735223	0.00233526	0.107365	0.00719616	0.53337	0.442902	0.981212	0.0374436	0.0276987	0.000417502
est04c09	Hypothetical-fish 41	0.431335	-0.136224	-0.376058	-0.0330492	0.338926	-0.189106	-0.0135377	0.55859	0.218099	-0.423398	-0.246604	0.0906057	0.533965	0.193937	1	0.813386	1	0.953634	1	0.172983	0.000941876	0.0469273
est04c10	Unknown-56	0.447886	-0.0860166	-0.216342	0.504518	0.301859	0.260487	-0.346472	0.322713	0.138327	-0.510907	-0.0672445	7.47399e-06	0.62004	0.485793	0.00397927	2.99031e-05	0.0109007	0.127232	0.100941	0.1008	0.000148807	0.228576
est04d01	Nuclear antigen H731	0.0686539	-0.419144	2.2644	-1.13474	0.273027	0.028487	-0.73876	-0.681928	-0.284254	-0.348008	-0.272966	0.883298	0.0488042	0.555884	0.492628	0.00401551	0.821178	0.334779	0.495268	0.307844	0.149119	0.0517124
est04d04	Unknown-57	0.0334664	-0.0710993	-0.0868643	-0.12078	0.0286789	-0.102961	0.0276303	0.231063	-0.175309	0.0027341	1.79824	0.560622	0.471789	0.235501	0.174689	0.641526	0.127692	0.640052	0.0003813	0.162426	0.995337	7.67005e-05
est04d07	Microspherule protein 1	0.458877	-0.133143	-0.0191978	-0.0191431	-2.95169	-0.165061	-0.101019	0.0544562	0.0299138	-0.862868	0.352246	0.800984	0.276663	0.826055	0.876582	1	0.0279181	0.0629396	0.616906	0.598657	0.180771	0.00418092
est04d08	Ectonucleoside triphosphate diphosphohydrolase 6	0.852153	0.354823	0.0779493	0.812376	0.725207	-0.13917	-0.0576292	-0.405143	0.475336	-1.05156	-0.320713	1	0.084372	0.289914	0.327196	0.215798	0.107019	0.674191	0.657424	1	0.0394164	0.0283099
est04d09	60S ribosomal protein L37	-0.218467	-0.261462	-0.0695455	-0.210797	0.16377	-0.0233706	0.223369	0.0613531	0.264892	-0.348692	-0.711057	0.100368	0.0112505	0.403928	0.459713	0.0711996	0.868051	0.0340831	0.49429	0.10896	0.00117529	1.76062e-07
est04d10	Unknown-58	-0.019164	-0.0548876	-0.0458926	0.0493932	0.0517188	-0.151959	-0.0123942	1.45486	-0.00158816	-0.0450618	-0.248196	0.659765	0.669901	0.441611	0.376407	0.434263	0.101261	0.901646	0.147974	0.973757	0.624134	0.0107977
est04e04	MHC class 1b antigen	0.451308	-0.431965	0.106336	0.232375	0.0338328	0.85693	-0.0841858	-0.88111	0.299996	-0.235696	-0.0621134	0.00117674	0.000929196	0.374037	0.0775905	0.723034	0.00267399	0.584384	1.93397e-05	0.000402778	0.0167967	0.493714
est04e05	Glutathione peroxidase-gastrointestinal	-0.476263	0.149326	0.0196169	-1.95989	0.0896107	0.204364	0.81501	1.62253	-0.280033	-0.0068569	0.0178593	0.000870318	0.389783	0.780718	0.02183	0.579693	0.506733	0.00115549	0.00160424	0.559135	0.956707	0.877407
est04e06	Caspase recruitment domain protein 4	0.321137	0.101808	-0.233804	-0.384181	0.318058	-0.253839	0.0755686	0.107158	0.826855	0.0561159	-0.173402	0.00152854	0.466824	0.187981	0.675107	0.108328	0.0141322	0.420234	1	1	0.483385	0.458799
est04e07	Splicing factor, arginine/serine-rich 12-1	0.0326453	-0.235877	0.0189001	0.0551313	0.218944	-0.137727	-0.0614594	-0.0229297	0.0269933	0.157716	-0.121004	0.641641	0.000912464	0.758904	0.164367	0.0305889	0.0684675	0.314092	0.686028	0.690145	0.33078	0.557553
est04e08	Malate dehydrogenase, cytoplasmic	-0.0424497	-0.20508	0.249741	-0.265529	0.143456	0.898855	-0.573032	-0.0716315	-0.101342	-0.0795693	-0.401248	0.817363	0.0233041	0.0249235	0.00590905	0.190347	0.000914877	0.000319148	0.682035	0.329994	0.711017	0.0401615
est04f01	Polyposis locus protein 1	-0.205728	-0.0882441	0.100753	0.610983	-0.052444	-0.275975	-0.102515	1.15184	0.155481	-0.484152	0.0155439	0.00684799	0.303876	0.273874	0.718263	0.699636	0.242381	0.848863	0.00213634	0.740809	0.000341948	0.928241
est04f02	GTP cyclohydrolase I feedback regulatory protein	0.00119411	0.126908	-0.0447826	-0.962675	-0.0693206	0.200074	-0.326832	0.109135	0.0629374	0.294026	-0.0170054	0.98763	1	0.462194	0.105618	0.842426	0.589214	1	0.192692	0.324485	0.000460512	0.947258
est04f03	Unknown-59	-0.0151801	-0.738973	0.090499	-0.0250496	0.116854	-0.111954	0.0125279	0.193928	-0.0318934	0.0293986	-0.143435	0.732778	1	0.108828	0.587125	0.12776	0.107194	0.874715	0.000255976	0.54337	0.718862	0.282362
est04f04	Unknown-60	-0.129376	-0.197683	-0.0509368	0.0634502	0.0689877	-0.169473	-0.0776557	0.160467	-0.0839039	-0.0887692	-0.0228026	0.0092682	0.0976749	0.127629	0.244368	0.426197	0.024234	0.376122	0.0183808	0.0191362	0.0592376	0.80264
est04f07	Transposase-5	0.274674	0.407185	0.0260394	0.652275	0.1115	1.11739	0.0507513	0.27491	0.216213	0.345078	0.117484	8.95878e-05	0.000106779	0.745848	4.08258e-06	0.140613	0.0828723	0.498564	0.0310857	0.0138406	1.87502e-05	0.222164
est04f08	Telomerase-binding protein p23-1	0.224532	0.850923	0.149634	1.30905	0.192854	-0.755195	0.326833	0.332987	-0.0208037	-0.170872	0.0226892	0.349796	0.14402	0.29103	0.2445	0.733586	0.0307872	0.53685	0.0260952	0.931444	0.149035	0.892411
est04f10	Hypothetical-fish 1
est04f11	Translocon-associated protein, delta subunit precursor
est04f12	Hypothetical-fish 2
est04g01	Unknown-61
est04g11	Hypothetical protein FLJ90275
est04g12	Envelope protein
est04h03	Unknown-62
est04h04	Cysteine-rich protein 2 binding protein
est04h05	Novel 583 kDa protein
est04h08	ADP-ribosylation factor 3
est04h09	Unknown-63
est04h11	Iodotyrosine dehalogenase protein
EST1-3A_A01	Cytosolic nonspecific dipeptidase	0.0450188	0.0148763	0.0166108	-0.0446135	0.128489	-0.206862	-0.00652934	0.0264069	0.0258996	-0.167879	1.45216	0.51756	0.827043	0.861944	0.161184	0.511864	0.12024	0.851178	0.628578	0.706881	0.0384305	0.030082
EST1-3A_A04	Hypothetical-fish 37	0.0465632	-0.0930929	0.0539265	-0.0666827	-0.0426517	-0.24254	0.00793482	0.0261237	0.0876547	-0.0798778	0.0674047	0.361187	0.0959603	0.556229	0.346652	0.638481	0.0477979	0.881871	0.61178	0.190733	0.295158	0.328771
EST1-3A_A07	Unknown-64	0.0621939	0.0916395	0.180397	-0.0595905	-0.260715	-0.183522	0.0240801	0.0153743	0.675852	-0.0588008	0.0928898	0.279187	0.10086	0.00404492	0.568212	0.0869075	0.10152	0.788636	0.728247	1	0.723678	0.23218
EST1-3A_A09	Serine protease-like protein-2	-0.33887	-0.0115474	0.0191693	-0.0200276	-0.469103	-0.0272331	-0.286963	-1.01408	-0.265669	0.122222	-0.287327	3.16543e-05	0.846776	0.735823	0.855013	0.000171647	0.898006	0.00583118	1.73651e-09	0.00666579	0.0451884	0.0406146
EST1-3A_A10	Septin 7 (CDC10 protein homolog)	-1.2846	0.0615419	-0.150947	-0.0143442	-0.313138	-0.104592	0.0157523	-0.210391	0.356713	-0.0700708	-0.301639	0.448343	0.951581	0.0919031	0.78303	0.00287882	0.234287	0.880394	0.00604291	0.350297	0.815343	0.0282861
EST1-3A_A12	Unknown-65	0.349684	-0.37582	0.152677	3.0392	0.0170791	-0.112939	-0.0985049	-0.425124	-0.339737	0.0116567	0.196684	0.362667	0.685047	0.36932	0.0851591	0.859367	0.937935	0.892611	0.283362	0.231964	0.959614	0.505429
EST1-3A_B01	Hypothetical-fish 17	-0.173641	0.25964	-0.0701705	-0.142299	-0.293708	-0.572239	-0.129999	-0.138845	0.159543	-0.0152006	-0.403895	0.0922412	0.242439	0.240697	0.0363735	0.0612048	0.153361	0.165214	0.0424893	0.280157	0.885812	0.107648
EST1-3A_B03	Hypothetical-fish 44	-1.10458	0.515877	-0.398859	0.416596	-0.344551	-0.113905	0.533839	0.90871	-0.364984	-0.212515	0.868388	2.04886e-10	0.00133001	1.24794e-05	1	0.0197633	0.222512	0.0123689	0.033361	0.400557	0.0944677	5.3324e-08
EST1-3A_B05	Mitochondrial inner membrane translocase Tim17 A	0.042387	-0.325133	0.13654	-0.118587	-0.0209785	0.0213305	0.0127593	0.153987	-0.0403264	0.00245138	0.593642	0.593188	0.371875	0.134047	0.0831211	0.823	0.804775	0.84223	0.250216	0.693619	0.963947	0.51828
EST1-3A_B06	Ring finger protein 10	-0.27767	-0.00881258	0.0319021	-0.165137	-0.249144	0.421002	-0.0470613	-0.174774	0.121627	-0.198494	-0.0142402	0.187555	0.973202	0.668669	0.00534431	0.0246259	0.00948023	0.521965	0.00410812	1	0.100503	0.895204
EST1-3A_B07	Unknown-66	-0.30901	0.0376502	-0.0537547	-0.208278	-0.396595	-0.163215	-0.0584576	0.279871	0.365175	-0.0731097	0.635654	0.0355734	0.397748	0.508724	0.0144818	0.0108891	0.0776879	0.472393	0.232687	0.334586	0.491024	0.0351192
EST1-3A_B08	beta-2 microglobulin-1 BA1	0.313472	-1.09469	-1.12546	0.439979	-0.470304	1.54479	-0.29098	-1.6578	-0.00384332	-0.489975	-0.549301	0.000133803	6.42592e-07	8.72063e-07	0.000413659	0.000610888	4.25459e-06	0.00958543	3.1223e-07	0.961062	5.49251e-05	0.000140924
EST1-3A_B09	Lysozyme g-2	0.0234868	0.158199	-0.134812	-0.0844273	-0.268311	-0.038296	-0.146212	0.0246887	-0.142836	-0.501038	0.427231	0.742443	0.0287264	0.0898054	0.137548	0.00272376	0.611093	0.0381716	0.692989	0.815701	2.23657e-05	0.00511766
EST1-3A_B11	Unknown-68	-0.0292338	-0.0308737	-0.0520178	-0.0211102	0.0560262	-0.278816	0.0560395	0.307304	0.03528	-0.125009	-0.0528591	0.636151	0.456643	0.542473	0.784081	0.537925	0.0331371	0.382186	0.164437	0.591681	0.196497	0.530951
EST1-3A_C04	Splicing factor, arginine/serine-rich 8	-0.114965	-0.117485	-0.105912	-0.0882712	-0.275676	0.00413526	-0.0248516	0.598219	-0.519502	-0.0484177	1.66396	0.462737	0.865725	0.100151	0.110755	0.0134557	0.97279	0.792214	0.194173	0.445014	0.720789	0.00453377
EST1-3A_C06	Hypothetical-fish 38	0.00109434	0.0240826	0.118851	0.461737	-0.419198	0.335543	0.00983044	0.150405	-0.00685963	0.115654	0.111028	0.983352	0.701262	0.354474	0.326598	0.00267489	1	0.914241	0.111251	0.862677	0.262112	0.210224
EST1-3A_C08	Translin	-0.29657	0.109732	-0.941479	-0.796173	-4.02196	1.49205	0.0583027	-0.539038	-0.13734	-0.551661	-0.194862	0.181319	0.313911	0.01445	0.0411499	0.236597	0.0481846	0.862546	0.11923	0.694469	0.0431521	0.240607
EST1-3A_C10	Unknown-69	0.0330437	-0.0467676	0.0141524	0.100789	-0.0045339	-0.165479	-0.0610856	0.145583	-0.0107511	-0.012871	-0.0888095	0.600508	0.465194	0.744837	0.0732149	0.970434	0.112081	0.372061	0.426534	0.797473	0.778075	0.218504
EST1-3A_C11	Cdk inhibitor p21 binding protein	-0.445905	-0.149482	-0.135508	-0.534996	-0.66031	1.41012	0.602139	0.172787	-0.313121	-0.645434	-0.609142	0.00994577	0.545747	0.0432953	0.0310814	0.00280746	0.266354	0.0969772	0.291444	0.768652	0.0244499	0.00566579
EST1-3A_C12	Coronin-1C	-0.0313499	-0.124487	0.416241	-0.0497886	-0.899661	0.192212	0.375102	0.342959	-0.0663906	-1.0591	-0.100226	0.945167	0.64162	0.323455	0.479408	0.0890864	0.322985	0.528132	0.0928092	0.300416	0.00853987	0.372658
EST1-3A_D01	Tissue factor pathway inhibitor 2 precursor	-0.665583	-0.61105	-0.122753	-0.103205	-0.18399	0.0200565	-0.278293	-0.287398	-0.426007	-0.298692	0.887633	0.533071	0.125793	0.0243362	0.145936	0.0137336	0.827509	0.000915901	0.0405	0.0398846	0.000552107	0.01583
EST1-3A_D03	60S ribosomal protein L23	-0.0842937	0.00849738	-0.485352	-0.0354711	-0.258671	1.07342	0.482797	-0.0588114	0.124862	0.234864	-0.339813	0.0026354	0.913551	0.000112362	0.535076	0.0266328	5.0818e-06	0.00492649	0.390224	0.0604391	0.0110689	0.000863303
EST1-3A_D05	Unknown-70	0.414182	0.440858	-0.198961	0.448864	-0.10065	0.354254	-0.907609	-0.275482	0.381117	0.114059	0.0930121	0.00135849	0.000199838	0.323587	0.0277699	0.402435	0.365319	0.180729	0.143883	0.00271047	0.132724	0.1724
EST1-3A_D08	Glyceraldehyde-3-phosphate dehydrogenase-6	-0.211117	-0.108689	0.44139	-0.539476	-0.187238	1.63288	0.760975	1.48186	0.317309	0.0067863	0.103155	0.000371084	0.0598305	0.000122253	0.118542	0.605992	0.000100374	0.330798	5.9314e-07	0.00570388	0.967976	0.110526
EST1-3A_D11	Unknown-71	0.0478514	0.121436	0.121872	0.0960022	0.0228273	-0.167794	-0.0439455	0.114959	0.0319445	0.16391	0.0461157	0.391719	0.0541827	0.224584	0.0590591	0.706746	0.0625656	0.437449	0.147244	0.499145	0.450218	0.630226
EST1-3A_E02	Hypothetical protein FLJ13165	0.0535597	0.000101304	-0.0703703	-0.067351	0.0381033	-0.0531271	-0.00831411	0.0779074	0.109636	0.0989707	-0.0430311	0.485491	0.998903	0.338564	0.503955	0.612275	0.657375	0.92609	0.346641	0.0155567	0.140698	0.535199
EST1-3A_E05	Hpa repeat-2	0.507048	0.508298	-0.263268	0.461264	-0.437674	0.232788	-0.478541	-1.06065	-0.342645	0.225613	0.0481116	2.19821e-05	0.0105138	0.135986	0.00116863	0.000585884	0.010814	0.0739342	0.0650253	0.146436	0.00982259	0.50062
EST1-3A_E06	60S ribosomal protein L5-1	-0.284106	0.138868	-0.368363	0.00281335	-0.45044	0.731034	0.553565	0.323125	0.283729	0.0662375	-0.703868	0.00024276	0.00565376	0.000225576	0.95629	1.03354e-05	0.0271299	7.05065e-05	0.00420345	0.00017428	0.318274	2.01751e-07
EST1-3A_E07	Unknown-72	0.0414241	1.36314	0.0537997	-1.15309	-0.28255	-0.315293	-0.290725	-0.414601	-1.19689	-0.0822279	0.0324531	0.464151	0.0055253	0.530711	0.00448708	0.0103538	0.170428	0.218105	0.000664615	0.0119708	0.268107	0.484056
EST1-3A_E09	Cold inducible RNA binding protein-2	-0.0440414	-0.100811	-0.201306	-0.238631	-0.093445	0.705425	0.809483	0.688059	0.0996217	0.126761	-0.0170681	0.423719	0.0416902	0.0587533	0.0119004	0.279166	0.190846	7.28631e-06	0.000788873	0.280548	0.0872394	0.819081
EST1-3A_E12	Hypothetical-fish 3	-0.133891	0.0642369	0.0122946	-0.221354	-0.257568	-0.179011	-0.0148744	0.069468	0.0563533	-0.0214218	-0.504972	0.0475051	0.298355	0.843818	0.0570563	0.00200488	0.0150326	0.858651	0.302561	0.276195	0.851944	7.40423e-05
EST1-3A_F01	Ependymin I	-0.0770063	-0.10443	-0.0353765	-0.213242	0.0934477	-0.143924	0.0233549	-0.000586355	-0.0372637	0.0186655	-0.215416	0.369709	0.214605	0.59467	0.00796898	0.794367	0.0765792	0.752463	0.991321	0.361529	0.802816	0.0258048
EST1-3A_F03	ATP-binding cassette sub-family E member 1	0.0431039	-0.0370181	0.143954	0.0325182	0.0100899	-0.00559114	-0.0675196	0.141364	0.065446	-0.0358294	-0.152674	0.447088	0.494729	0.139857	0.557662	0.88018	0.963314	0.224123	0.0138803	0.158608	0.47938	0.364841
EST1-3A_F04	ReO_6-2	0.480116	0.451684	0.193869	-1.19399	0.024456	-0.0554621	0.299116	-0.9167	-0.374124	0.266222	0.256938	0.0226143	0.0267794	0.0101225	1	0.768751	1	0.49936	0.00277417	0.570985	0.0523066	0.00608631
EST1-3A_F05	Heat shock 70 kDa protein 1	-0.324743	-0.153881	-0.23345	-0.0744315	-0.588699	1.09403	0.883622	0.857495	-0.118561	0.125011	-0.77086	3.95312e-06	0.0128	0.00323205	0.121213	6.16668e-05	0.0179422	1.12324e-06	1.68729e-06	0.0569238	0.140921	1.84961e-08
EST1-3A_F07	Echinoderm microtubule-associated protein-like 4	0.116866	0.0607969	0.0361035	0.0157315	-0.129594	-0.086395	0.037492	0.0403254	0.0594631	0.197009	-0.445966	0.0237592	0.234575	0.49636	0.774257	0.146651	0.245597	0.651772	0.484708	0.370939	0.129704	0.0033175
EST1-3A_F08	Heat shock protein HSP 90-beta-2	-0.384747	-0.394221	-0.166248	0.116519	-0.689907	2.10568	1.59334	1.63806	0.0655219	-0.038139	-0.279652	7.4255e-06	2.4279e-05	0.0257821	0.147434	1.70397e-05	0.00150993	2.16657e-06	1.31353e-08	0.533484	0.607579	0.0315146
EST1-3A_F09	Unknown-73	0.0515703	0.0809398	0.119639	0.0318928	0.165658	-0.292762	0.070188	-0.0158319	0.0783916	-0.0118209	-0.0805738	0.218533	0.117506	0.11663	0.488024	0.0314701	0.0094937	0.294155	0.645308	0.12964	0.86045	0.234664
EST1-3A_F10	14-3-3 B1-like	-0.206091	-0.145256	-0.129182	0.162053	-1.10789	-0.0512269	0.677975	1.01825	0.362212	-0.249583	0.0889802	0.00165666	0.126411	0.638377	0.0117142	0.0136447	0.828031	0.000384318	7.15284e-05	0.322759	0.0239688	0.541556
EST1-3A_F12	Transposase-59	0.506705	0.671326	-0.65344	0.728517	-0.475015	0.409323	-1.29416	-0.677542	0.315552	0.198018	-0.0499372	7.96382e-07	0.000618492	0.105987	3.94978e-05	0.00116469	0.00386578	0.0110349	0.0319373	0.18743	0.081396	0.444566
EST1-3A_G02	NADH dehydrogenase subunit 2	0.184022	-0.365433	-0.88976	0.0202223	-0.754643	0.315217	-0.204403	0.478616	0.0546736	1.21707	-0.247437	0.021822	5.02164e-05	7.94782e-06	0.874034	7.38076e-07	0.272483	0.753895	0.158717	0.836963	5.87575e-06	0.0252373
EST1-3A_G03	Unknown-74	0.575937	0.721347	-0.10869	-0.162383	-0.0587392	0.682164	-0.654716	0.412779	-1.12528	0.363202	0.376541	6.56088e-09	4.4157e-06	0.215462	0.660688	0.58738	0.00386361	0.0213013	0.162888	0.00145466	0.0148561	0.00149156
EST1-3A_G07	COP9 signalosome complex subunit 6	0.298537	0.0485673	0.729847	0.231517	-0.041265	-0.0577599	0.30521	-0.011573	0.0300352	0.298674	-0.465546	0.165199	0.90652	1	0.141493	0.719588	0.623528	0.524584	0.935271	0.734304	6.35954e-05	0.147176
EST1-3A_G08	Granule cell differentiation protein (myotrophin)	-0.00533839	0.48773	-0.751213	2.04428	-0.631699	-0.144794	-0.246548	-0.156992	-0.885324	0.447787	-0.381344	0.980743	0.176945	1	0.173425	0.132504	0.0905394	0.848693	0.00201415	0.22646	0.00122762	2.97529e-05
EST1-3A_G09	Unknown-75	0.393928	0.226348	-0.124436	0.252876	-0.0115397	0.174021	-0.0572941	-1.00723	0.279249	0.0384835	0.373248	0.000282286	0.0811898	0.681754	0.0367347	0.90442	0.600347	0.802071	0.0228477	0.220489	0.707183	0.00357111
EST1-3A_G12	Zinc finger protein 183	0.124499	0.127336	-0.488051	0.181238	-0.0010579	-0.255354	-0.0642395	0.0915062	-0.0435705	0.0901376	-0.0832531	0.0183495	0.0873614	0.363941	0.00227986	0.986976	0.00561109	0.392255	0.0306548	0.361461	0.0431199	0.277357
EST1-3A_H03	Unknown-76	0.279278	0.844056	0.192646	0.778888	-0.340693	0.413846	-0.515699	0.102299	0.377859	0.60228	0.26295	2.78217e-06	3.60392e-07	0.0831482	3.04105e-07	0.000701642	0.000113175	0.00013837	0.41705	0.00610467	0.000172495	0.000683176
EST1-3A_H05	Adenosine deaminase 3	0.417045	0.756369	0.243895	0.430251	-0.402781	0.361102	-0.370749	-0.929862	0.156199	0.999074	0.236892	1.02318e-05	4.53534e-05	0.00979265	0.000430535	4.15892e-05	0.000541232	0.15173	0.156298	0.00287639	0.000743091	0.00553191
EST1-3A_H06	Transcription factor jun-B-1	0.113931	-0.37362	-0.0815792	-0.122272	-0.25741	2.08208	3.49071	0.91388	-0.983658	-0.273798	0.601908	0.302475	0.145373	0.738449	0.0992292	0.00410204	0.181026	2.70103e-06	0.174415	0.125755	0.00430351	0.0620064
EST1-3A_H07	Cytochrome b-1	0.0649931	0.05931	0.0188963	-0.130344	-0.0869372	-0.177326	-0.0218635	0.106395	0.145004	-0.113561	0.110238	0.212633	0.241826	0.837719	0.0510535	0.446972	0.112492	0.662255	0.186402	0.266344	0.128018	0.185196
EST1-3A_H08	Sp1 transcriptional activation factor	-0.105256	-0.120587	-1.16236	-0.0783767	-0.557606	-0.0747429	-0.00110613	0.0155243	0.0640501	-0.270446	0.108318	0.523875	0.288725	0.008825	0.256326	0.0559871	0.492034	0.989244	0.810399	0.159025	0.155418	0.322266
EST1-3A_H10	Cytohesin binding protein HE	0.0945778	-0.132943	-0.115551	-0.0121167	-0.461865	-0.209637	-0.00506857	0.0640269	0.0114829	-1.22248	-0.185545	0.0590709	0.538587	0.0820752	0.873565	0.00392138	0.0576342	0.958483	0.221128	0.845319	0.281172	0.261062
EST1-3A_H11	Unknown-77	-1.01316	0.335875	-0.38027	-0.123039	-0.237289	-0.0750967	1.14618	0.0849339	-0.0363691	-2.66108	0.404469	0.00499839	0.00637795	0.00702263	0.0925236	0.0329885	0.449641	1	0.099365	0.517081	1	0.00563164
EST1-3A_H12	Hypothetical-fish 39	0.0700902	0.074074	0.0213482	-0.1114	-0.179583	-0.0494553	-0.0904326	0.0286433	0.133136	-0.057569	0.2572	0.341636	0.235248	0.813533	0.115126	0.106243	0.509471	0.0879823	0.286842	0.0728162	0.507292	0.0155439
EXOB1_A01	Unknown-78	-0.0760261	0.282248	0.208862	0.22954	-0.182962	-0.136206	-0.792676	-0.245864	-0.335141	-0.0532312	-0.0564175	0.117513	0.0226511	0.0678223	0.0871147	0.0210657	0.462957	0.0253046	0.0258954	0.018912	0.426185	0.55766
EXOB1_A03	Metallothionein A	-0.377323	0.284312	0.121427	-0.0387823	-0.549959	-0.82367	-0.20613	-0.561933	-0.700803	0.433605	-0.294086	0.000639427	0.00586183	0.322628	0.81994	0.000276066	0.000748045	0.0935767	0.00762123	5.55266e-07	0.00455989	0.000303361
EXOB1_A05	Ribosomal protein L6-1	-0.284611	-0.124074	-0.278351	-0.00433863	-0.528595	0.769602	0.28508	0.0877067	0.0749942	-0.0155907	-0.611148	7.86513e-05	0.0232214	4.39784e-05	0.941413	2.71523e-06	0.0381424	0.290983	0.149198	0.333509	0.791937	8.73869e-07
EXOB1_A06	ADP,ATP carrier protein T2	-0.178032	-0.226402	-0.37228	0.313366	-0.417418	1.34592	0.905009	1.22932	-0.00747127	-0.0478489	-0.309708	0.0204558	0.00663921	4.37709e-05	0.172954	0.0562732	0.00107133	8.93432e-05	2.49354e-07	0.949426	0.636056	0.00113026
EXOB1_A07	Unknown-79	1.06201	-0.0494783	-0.533388	0.930617	0.0894962	0.461144	-0.054119	-0.144155	-1.02584	0.0778374	-0.0106469	0.0426395	0.777392	0.0340458	0.0251697	0.779791	0.292684	0.542811	0.62327	0.627158	0.549031	0.918476
EXOB1_A08	Mitochondrial ribosomal protein L4, isoform a	0.966245	0.0491896	0.120237	0.279131	-0.211602	-0.0590574	0.0507082	-0.0532639	-0.0233567	0.213118	-0.151565	0.0121265	0.468794	0.0711053	0.187816	0.0918932	0.608315	0.515637	0.486441	0.648625	0.0647191	0.541648
EXOB1_A09	Nuclear matrix protein NMP200	0.011978	-0.38251	-0.479856	-0.229961	-0.144607	-0.075459	-0.764153	-0.0500444	-0.125391	0.815878	0.0690629	0.933835	0.119097	0.197706	0.00380665	0.377615	0.610973	0.222489	0.517235	0.174137	0.354549	0.73114
EXOB1_A10	Unknown-80	-0.000555677	-0.0187682	-0.0422514	-0.0114666	0.00485797	-0.210108	-0.0335093	0.0337447	0.0216153	-0.127111	0.0176194	0.991746	0.724039	0.48001	0.709017	0.961371	0.0834919	0.739523	0.574528	0.605271	0.156998	0.828188
EXOB1_B02	Hypothetical-fish 34	0.462072	0.546568	0.182878	0.175036	0.172658	0.206427	-0.465031	-0.389611	0.83052	0.132783	0.247133	4.26353e-08	1.03898e-05	0.0899987	0.0373586	0.568617	0.0114764	0.288566	0.0100646	8.68879e-06	0.312748	0.0226293
EXOB1_B03	Unknown-81	0.510198	0.739373	0.228847	0.272936	0.23443	0.244583	-0.464368	-0.326662	0.398123	0.385196	0.160024	2.71072e-07	7.17843e-06	0.123182	0.163516	0.0723931	0.00602001	0.063721	0.00773666	1.33542e-05	0.371165	0.149927
EXOB1_B04	Beta actin-1	0.282105	0.0334852	0.145751	0.042103	-0.00722374	-0.095235	-0.239157	0.133235	0.0383209	-0.0249154	-0.255729	0.419791	0.607704	0.185177	0.5265	0.940892	0.332733	0.359667	0.232715	0.544629	0.732622	0.0950221
EXOB1_B07	PRPF39 protein	-0.292359	0.122664	0.0763028	-0.0534846	-0.0965514	-0.0167086	0.0311675	-0.0471266	0.138926	-0.165266	5.44439	0.109197	0.117684	0.251437	0.275248	0.272366	0.865338	0.708912	0.630147	0.0068683	0.0320493	5.98271e-06
EXOB1_B08	Unknown-82	0.305979	0.368245	-0.182876	0.0973934	0.0995436	0.0773125	0.197484	0.272672	-0.236603	0.0802195	-0.0553837	0.0319072	0.0037522	0.417338	0.450124	0.551175	0.575059	0.423763	0.339307	0.0809643	0.728026	0.547254
EXOB1_B09	Ribonucleoside-diphosphate reductase large subunit	-0.17209	-0.186724	0.183755	-0.0759726	-0.449114	0.257996	-0.584952	-0.246815	-0.0563562	-0.203284	-0.421985	0.225187	0.0423461	0.429809	0.0667985	0.00219332	0.511523	0.178337	0.315912	0.158851	0.236249	0.00439488
EXOB1_B12	All-trans-13,14-dihydroretinol saturase	-0.626772	0.333367	0.279558	-0.319727	-0.905404	-1.09706	-0.590577	-0.859844	-1.12409	0.555709	0.32218	0.00500742	0.107595	0.19044	0.00447724	0.00599156	0.000223834	0.00780422	0.000549015	1.63472e-05	0.00962259	5.20809e-05
EXOB1_C02	Unknown-83	-0.28158	0.0539001	-0.0268502	-0.00120353	-0.32144	-0.0749782	0.612517	1.21287	0.186657	0.376774	-0.265191	0.000481208	0.527318	0.765035	0.991525	0.0554607	0.595614	0.000830466	5.72585e-08	0.0267732	8.79628e-06	0.00404102
EXOB1_C04	40S ribosomal protein S14 (PRO2640)	-0.0949852	-0.0137095	-0.0901491	-0.0158122	-0.406205	0.68263	0.550738	0.172426	0.350173	-0.0186328	-0.867569	0.201414	0.855255	0.480283	0.831443	0.000981313	0.00307906	0.000390575	0.176067	0.00744302	0.886754	1.82839e-08
EXOB1_C06	Nucleolar protein Nop56-1	0.367212	0.29732	-0.00253844	0.0950135	-0.225186	-0.18547	0.431678	0.0017959	0.698791	-1.21134	-0.200832	0.525786	0.489434	0.968111	0.350326	0.0313816	0.210427	0.047097	0.983111	0.128897	1	0.0984142
EXOB1_C08	Eukaryotic initiation factor 4A-I	-0.297647	-1.21417	-0.102898	-0.0646598	0.201994	0.342331	1.31658	1.64316	0.429059	-0.41715	-0.129352	0.0709416	0.0056221	0.152744	0.0748862	0.765561	0.0726236	0.00616755	4.66486e-05	0.00239018	0.11135	0.512092
EXOB1_C10	Cytochrome P450 2K4-2	0.0390782	-0.0456364	-0.00378925	0.03974	0.043868	-0.10096	0.0375712	0.0828513	0.0464791	-0.000367736	0.0567674	0.144562	0.631227	0.967925	0.330986	0.680495	0.264325	0.537127	0.171798	0.285937	0.994596	0.492099
EXOB1_C12	Hypothetical-fish 31	0.548802	-0.685124	0.375011	0.561696	-0.154032	-0.721638	0.0794231	-0.47107	-0.369127	-0.843839	0.134476	0.0346229	0.16987	0.705774	1	0.123686	1	0.394672	0.551945	0.664481	0.00226537	0.150107
EXOB1_D03	5'-3' exoribonuclease 2	-0.189268	0.0742636	0.313283	-0.266587	-0.616351	-0.790947	-0.423681	-0.342887	-0.377453	0.673933	-0.392694	0.0438988	0.531281	0.100412	0.00242338	0.00336008	0.0507131	0.0477498	0.0730821	0.00909859	0.00363624	0.363075
EXOB1_D07	Unknown-84	0.511182	0.0762947	0.0172305	0.263057	0.569779	0.343379	-0.518818	-0.647104	0.0162678	0.305366	-0.33209	0.0043108	0.302724	0.847649	0.174986	0.233295	0.200904	0.0587428	0.00924551	0.767474	0.0353575	0.0879007
EXOB1_D08	Ribosome biogenesis protein Nop10	2.99806	0.129801	-0.00792716	0.0501483	0.107404	0.553908	0.799297	-0.00675588	0.0777657	0.173557	0.00832872	0.427176	0.404212	0.898867	0.40013	0.176631	0.168574	0.174105	0.897839	0.0549588	0.133063	0.911315
EXOB1_D10	Unknown-85	-0.230058	0.385487	0.218935	-0.125467	-0.547571	-2.31977	-0.365018	-0.958574	-1.14257	-0.0610021	0.296213	0.0276887	0.0156759	0.229241	0.0458678	0.262911	8.43792e-05	0.0283317	0.0114373	2.81267e-07	0.594877	0.011883
EXOB1_D11	Dynein light chain 2, cytoplasmic	-0.551592	0.15253	0.0520299	0.0250569	-0.44848	0.0381681	0.728739	-0.189964	-0.201686	-0.714356	-0.1019	0.029562	0.534035	0.526402	0.583784	0.209307	0.592694	0.589308	0.896014	1	0.0641423	0.575724
EXOB1_D12	Unknown-86	0.0577004	0.0747999	0.0809336	0.113075	-0.229915	-0.140403	-0.0140948	-0.0906724	0.0929521	-0.0179898	0.362641	0.360993	0.0489197	0.231587	0.304392	0.0308464	0.104984	0.810577	0.536377	0.0678359	0.89483	0.0260509
EXOB1_E03	Eukaryotic translation initiation factor 3 subunit 5	-0.173693	-0.149243	-0.137976	0.313205	-0.902573	0.404223	-0.653848	0.383027	0.464614	0.17803	-0.414794	0.00516112	0.115488	0.163855	1	0.00325134	0.0291868	0.349942	0.114003	0.00942774	0.127305	0.000190303
EXOB1_E04	Ubiquitin-like protein SMT3A-1	-0.613752	0.00264645	-0.786513	-0.649806	-1.03108	-0.146971	0.348377	0.131997	-0.252476	-0.175567	-0.0267195	3.2278e-05	0.985635	0.00588937	0.755131	0.215182	0.627887	0.00879277	0.0828078	0.0443058	0.210384	0.764506
EXOB1_E08	Eukaryotic translation initiation factor 3 subunit 6-1	-0.2801	-0.100009	0.0601155	0.720914	-1.12652	0.081638	0.682151	0.325733	-0.40262	-0.282658	-0.673001	0.00605657	0.650022	0.81116	0.555774	4.83603e-06	0.544736	0.000173905	0.0106525	0.154546	0.200555	4.77281e-06
EXOB1_E09	Transposase-57	-0.00656257	0.412647	0.530938	0.0816961	0.137449	-1.19825	-0.215137	-0.18529	-0.507451	0.310041	0.509741	0.948396	0.000660488	0.00280399	0.141924	0.343245	7.91249e-06	0.203437	0.226828	0.000632099	0.00358763	0.00220964
EXOB1_E10	Unknown-87	0.0903361	0.09774	-0.0512103	-0.0154149	0.0837697	-0.248529	-0.0346312	0.0663218	-0.0348523	0.0599501	-0.070833	0.167093	0.0932433	0.537128	0.634731	0.131463	0.0139137	0.604127	0.101402	0.370056	0.216573	0.462533
EXOB1_E12	Serine protease-like protein-3	-0.330576	-0.026573	-0.285412	-0.00616604	-0.405509	-0.452065	-0.426436	-0.653163	-0.384515	0.352488	-0.213225	6.2243e-06	0.690927	0.0259931	0.943971	0.000954334	0.0207767	0.00181867	0.00128224	0.000276935	0.000116719	0.00882485
EXOB1_F01	60S ribosomal protein L35a-1	-0.266469	-0.00829443	-0.241228	-0.12032	-0.326115	0.440036	0.0334381	0.0609574	-0.110087	0.30225	-0.643506	5.99739e-08	0.911236	0.00980472	0.0327475	0.0028798	0.0295885	0.718124	0.435643	0.147189	0.00934524	2.84223e-06
EXOB1_F02	Transcription regulator protein BACH1	0.472558	0.715643	0.0768558	0.427623	0.123122	0.412842	-0.558276	-0.0146378	0.189868	0.329855	0.439383	1.01281e-07	3.79073e-07	0.134405	0.000763	0.142006	0.00217563	0.002619	0.906531	0.0352805	8.96587e-06	0.000815685
EXOB1_F08	Unknown-88	0.47993	0.553246	-0.0863479	-0.423384	0.080218	0.0446445	0.0219589	-0.31744	-0.0574389	0.0506008	0.188695	0.000300225	0.00332033	0.262942	0.379059	0.812235	0.79843	0.917156	0.209985	0.846261	0.533965	0.00874221
EXOB1_F10	Suppressor of SWI4 1 homolog	-0.422437	0.193485	-0.334724	-0.00537129	-0.0854731	-0.349934	0.644759	0.127176	0.463271	-0.230204	-0.315842	0.00236076	0.308396	0.0767591	0.9682	0.862942	0.285545	0.0083222	0.738233	0.415588	0.0806583	0.00957109
EXOB1_F11	CD9	-0.238935	0.420805	-0.282198	0.512282	-0.261173	-1.31945	0.2195	1.33981	-3.1221	-0.174876	-0.218108	0.0389656	0.0072684	0.186534	0.384423	0.042249	1	0.723011	1	0.134683	0.495882	0.135345
EXOB1_G02	NADH-ubiquinone oxidoreductase 24	-0.119207	1.09973	-0.0475816	0.626826	-0.421193	-0.494718	0.035097	-0.0825726	-0.0368319	-0.0235032	1.2436	0.819981	1	0.525115	0.251068	0.15961	0.129754	0.46159	0.0901096	0.25613	0.686363	0.047755
EXOB1_G04	Splicing factor 3B subunit 1	-0.0374799	-0.188699	0.0668725	0.334391	-0.411469	0.31881	-0.474946	-0.446025	-0.172318	-0.179209	-0.0933975	0.878104	0.306097	0.272099	0.00885182	0.0168037	0.0458454	0.387407	5.29043e-05	0.250978	0.242566	0.689484
EXOB1_G05	Unknown-89	0.796192	0.422255	-0.376439	-0.577654	-0.0377251	-0.0893152	-0.048387	-0.190621	0.130329	0.349689	-1.33097	0.178726	1	1	1	0.722225	0.232052	0.762509	0.0528578	0.120366	0.0398755	0.052996
EXOB1_G06	Selenoprotein W	0.0295474	-0.00396023	0.053714	0.00571075	-0.0981756	-0.300748	-0.0218651	-0.210346	-0.000283813	0.16577	-0.0164685	0.576011	0.946112	0.114823	0.944992	0.406727	0.000808621	0.835675	0.00819612	0.99521	0.0347812	0.907892
EXOB1_G08	Unknown-90	0.105764	-0.950802	0.0518564	-0.0423736	-0.0169748	-1.45993	-0.0710879	0.0100795	-0.0578724	-0.111037	0.176485	0.0884601	1	0.579267	0.429206	0.820006	1	0.111915	0.822654	0.206109	0.301962	0.0183101
EXOB1_G12	Thioredoxin	-0.859112	-0.450686	0.939936	-0.0574068	0.0892825	-0.153429	0.543933	3.45063	-0.0785648	-0.503855	0.152499	0.000278717	0.0236528	0.177025	0.067576	0.289392	0.0564859	0.0460725	0.00361412	0.199234	7.16971e-05	0.119723
EXOB1_H01	Hypothetical-fish 42	-0.311118	-0.20806	-0.170729	0.78425	0.0894803	-0.673363	0.316604	0.337229	-0.327945	0.12716	-0.123234	0.0452528	0.000835894	0.0285122	0.0204975	0.45398	0.180916	0.0183658	0.0135889	0.326197	0.70857	0.193801
EXOB1_H02	Triosephosphate isomerase	0.071054	-1.13882	0.0113544	3.43333	-0.241649	-0.339525	0.078529	0.36206	-0.0222818	-0.0949626	0.0627424	0.27416	0.142225	0.977145	0.224326	0.0932073	0.652041	0.368971	0.173974	0.749052	0.506193	0.572064
EXOB1_H05	Transposase-6	0.48311	0.556352	-0.29355	0.747762	0.291342	0.211968	-0.296644	-0.300152	0.239598	0.106882	0.478137	9.36159e-07	1.13422e-07	0.00105053	3.86475e-07	0.00121586	0.248728	0.00124232	0.0046095	0.0122295	0.358202	0.00515281
EXOB1_H06	CC chemokine SCYA110-2	0.938724	0.222742	0.186407	0.822967	0.733074	0.211806	-0.317952	-0.452105	1.86299	1.58733	1.57243	1.08654e-05	0.358085	0.0430358	0.0099313	1	0.0201495	0.00692121	0.00293845	3.10378e-07	6.06415e-10	1.19075e-07
EXOB1_H08	ADP,ATP carrier protein 3	-0.186057	-0.118716	-0.0565105	0.29693	0.114376	0.856294	1.05837	0.411483	0.315022	0.132125	-0.437372	0.0202681	0.0138962	0.444336	0.00163679	0.17556	0.000348169	8.44482e-06	0.000102173	0.00454186	0.0115024	7.93329e-05
EXOB1_H09	ATP synthase beta chain-1	-0.135996	-0.429559	0.11119	0.400427	0.0752373	1.02813	0.904715	0.298073	0.218273	0.019532	-0.313369	0.052951	0.000262501	0.156454	0.00739851	0.457024	3.65018e-05	0.022551	0.0396856	0.225567	0.843318	0.000713317
EXOB1_H11	Hypothetical-fish 18	-0.140544	0.0022731	0.319481	0.00255068	-0.396477	-0.912914	-0.308871	-0.382029	-0.250328	0.561401	0.431082	0.0383956	0.981775	0.00875738	0.982102	0.0183124	0.00791116	0.00536571	0.0281	0.191238	0.127735	0.0078455
EXOB1_H12	NADH dehydrogenase subunit 4	0.133623	0.0144073	-0.519758	1.5228	-0.166851	0.0399232	-0.102071	0.0223758	0.0849457	0.427532	-0.128526	0.445984	0.889976	0.0135081	0.0102762	0.129656	0.870263	0.362456	0.985693	0.150465	0.0041069	0.405035
EXOB2_A01	MHC class II invariant chain-like protein 1	0.285283	-0.722653	-0.553835	0.957921	-0.254224	0.396265	0.496792	-0.540357	0.913799	0.421842	-0.461074	0.0212703	1.51617e-05	0.0108043	0.00213115	0.240632	0.637611	0.00276671	0.00241712	8.52788e-06	0.00153982	1.44174e-05
EXOB2_A02	Nucleoside diphosphate kinase, mitochondrial precursor	0.635029	0.108491	0.229479	0.392965	0.229441	-0.165722	-0.437573	-0.943672	0.208884	0.221475	0.0686839	4.90606e-05	0.766715	0.700283	0.00988896	0.228797	0.359705	0.0287734	0.0604022	0.0147469	0.0131952	0.412652
EXOB2_A04	Hypothetical-fish 4	-0.218105	0.223793	0.238494	-0.110746	-0.739423	-0.405792	-0.258105	-0.799289	-0.377561	0.168061	-0.118785	0.0714717	0.0640751	0.00162447	0.054434	0.172914	0.0357446	0.0093784	0.000302937	0.00301019	0.374972	0.239858
EXOB2_A05	14 kDa phosphohistidine phosphatase	-0.303681	-0.0423197	0.0934825	-0.0534957	0.0410862	-0.0637807	-0.0146847	-0.131636	-0.0473611	-0.0165848	-0.0409287	0.358807	0.355791	0.256587	0.141048	0.598507	0.516576	0.783907	0.221596	0.322974	0.799417	0.728063
EXOB2_A06	Nucleolar protein Nop56-2	0.0160246	0.628821	-0.0764549	1.14252	-0.0361739	0.0816507	-0.00986978	0.418657	-0.328571	-0.127962	-0.749248	0.816841	0.0747858	0.615462	0.15588	0.725653	0.561058	0.969949	0.0427489	0.016973	0.597775	0.036957
EXOB2_A07	Unknown-91	0.0438844	0.330394	-0.0144009	-0.0338822	-0.173865	-0.0592568	-0.849205	0.500166	-0.0925664	0.227787	0.126338	0.378778	0.176646	0.852223	0.410478	0.133278	0.591551	1	0.482185	0.0306324	0.193714	0.316037
EXOB2_A08	HSPC009	0.0159276	-0.0450603	0.0519962	0.0176983	0.0652869	0.0350179	-0.00334095	0.0179548	0.0166399	-0.124046	0.0575732	0.775207	0.555458	0.435956	0.574062	0.485032	0.761373	0.957689	0.673921	0.760942	0.106614	0.424155
EXOB2_A09	60S ribosomal protein L5-2	-0.32202	0.0298831	-0.160413	0.0344434	0.161205	1.00518	0.578122	0.66088	-0.140834	-0.132055	-0.42342	0.00240936	0.711502	0.0422941	0.583263	0.364606	0.000681417	0.0219254	0.00993053	0.290267	0.096868	0.000167388
EXOB2_A10	Unknown-92	-0.607377	0.48328	0.188683	0.171683	-0.658589	-0.0817339	1.11056	0.415195	-0.30795	-0.0481126	-0.311249	1.62602e-05	3.57881e-05	0.31793	0.136482	0.0926109	0.661731	0.000213161	0.15872	0.0470413	0.804472	0.0101238
EXOB2_A11	Tubulin alpha-1 chain	-0.387415	-0.185742	-0.0778069	-0.942069	-0.44507	1.74147	0.571625	0.0237734	0.157269	-0.14819	-0.481505	0.000371702	0.0183479	0.584337	1	0.00953005	0.000523767	0.063601	0.904788	0.554041	0.294655	0.000184925
EXOB2_A12	Bifunctional aminoacyl-tRNA synthetase [Includes: Glutamyl-tRNA synthetase	-0.0575917	-0.104795	0.249333	0.107838	0.173619	-0.19118	0.0338938	-0.0725413	0.0740483	0.176569	-0.332407	0.774374	0.876095	0.143632	0.0170835	0.375665	0.697041	0.584607	0.201183	0.171155	0.0898161	0.112491
EXOB2_B01	Nuclease sensitive element binding protein 1-1	-0.379692	-0.521965	0.125258	-0.0218653	-0.300585	1.26724	0.689356	0.691423	0.041946	0.131647	-0.456519	0.000148482	2.66709e-05	0.0878563	0.636893	0.01752	0.000669059	0.00450819	0.000826186	0.761294	0.414598	7.02726e-05
EXOB2_B02	Ornithine decarboxylase antizyme-1	0.344623	0.139109	0.170049	1.24327	0.0541439	0.155887	0.350667	-0.140821	1.16611	0.371786	-0.533204	0.337802	0.352472	0.0266334	1	0.604302	0.347335	0.546817	0.166626	1	0.00615304	0.0153764
EXOB2_B04	Syntenin 1	1.11814	0.669647	0.412441	0.363994	-0.194385	0.886147	0.729213	0.349859	0.0700262	0.0603519	-0.155508	0.037386	0.134943	0.538029	0.0414076	0.0667523	0.12055	0.00281805	0.038476	0.634704	0.592389	0.325589
EXOB2_B05	Hypothetical-fish 27	-0.5959	0.207009	0.238926	-0.228293	1.36692	-1.51102	-0.692413	-0.45795	0.48283	0.748894	0.192029	0.00741385	0.38867	0.392707	0.147998	1	0.0115386	8.99555e-05	0.152721	0.305735	0.191581	0.00981303
EXOB2_B06	Unknown-93	0.53313	1.01197	-0.0546432	0.127736	0.174736	-0.0463242	-0.0643527	-0.484487	-0.10186	0.334168	0.189988	0.000704536	0.0261293	0.570726	0.381053	0.163244	1	0.691723	0.0291407	0.491007	0.0322425	0.0427583
EXOB2_B07	A+U-rich element RNA binding factor	-0.337031	-0.170025	0.0405639	0.381305	-0.301092	0.228861	-0.113496	-0.279938	0.00732578	-0.190586	-0.0252091	0.0728362	0.768669	0.47123	1	0.479401	1	0.40523	1	0.892201	0.318492	0.871801
EXOB2_B09	Unknown-94	0.184242	1.00772	0.00682913	0.0412786	-0.175552	-0.132537	-0.0100716	-0.263386	0.184703	0.12593	-0.122172	0.238048	1	0.932895	0.253049	0.035428	0.137852	0.892136	1	0.213405	0.106377	0.263628
EXOB2_B10	Hemoglobin beta chain Omy 30073	-0.0536455	0.0366554	-0.39178	-1.3447	-0.196094	0.461947	-5.76885	-1.17237	-0.934206	-0.561422	-1.04321	0.255262	0.404544	1.07509e-05	5.46251e-10	0.0430547	0.00317826	1.44441e-13	4.5572e-07	1.09236e-07	0.00170113	3.59337e-09
EXOB2_B11	D-dopachrome tautomerase	-0.301675	-0.233171	-0.650501	-0.53133	-0.0682964	0.456175	-4.85389	-1.24387	-0.98762	-0.579025	-0.807537	0.00429628	0.0648865	1.62499e-05	0.118502	0.513479	0.378046	0.000294373	0.00172569	0.00059583	1.39355e-05	0.000972606
EXOB2_B12	RING finger protein 103	0.00934076	0.00531988	0.141393	-0.0920943	-0.290539	-0.571973	-0.0797423	0.193353	0.0644164	0.156211	-0.134273	0.786628	0.92656	0.0257627	0.0730755	0.0387723	0.0552851	0.367358	1	0.0408351	0.116517	0.0251189
EXOB2_C01	Cofilin, muscle isoform	-0.383382	-0.00648577	-0.0764209	0.411931	-0.369436	0.281656	0.9097	0.700621	0.298272	-0.0670924	0.189516	2.6555e-07	0.896365	0.29585	0.321229	0.228921	0.839752	3.64223e-05	0.0379172	0.000342908	0.31959	0.0140512
EXOB2_C02	Hypothetical-fish 35	0.192727	-0.139988	-0.707601	-1.32534	0.0418207	0.0444154	-0.61471	-0.0129109	-0.0578547	-0.414061	-0.515419	0.831803	1	1	1	0.549664	0.617303	0.0265687	0.742611	0.413154	0.177464	0.00195079
EXOB2_C03	60S ribosomal protein L10-1	-0.16321	-0.168979	-0.139144	-0.00255449	-0.198928	0.151196	0.347722	0.405969	0.0775834	-0.0482471	-0.658578	0.0162136	0.159387	0.198343	0.988574	0.0870951	0.572864	0.0232677	0.0186691	0.631169	0.442908	3.17506e-05
EXOB2_C04	Transposase-60	-0.292282	0.0945476	0.465248	-0.00953067	-0.687444	-0.696601	-0.176026	-0.057347	-0.278674	0.0550757	-0.282392	0.000688041	0.186891	0.00259973	0.90848	5.95038e-05	0.0058858	0.155491	0.763849	0.109784	0.601528	0.0235164
EXOB2_C05	Histone H2Ax	-0.261153	-0.0336388	0.0352424	-0.0111441	-0.15546	0.0851418	0.0146656	0.158663	-0.335581	0.754788	0.348229	0.0273667	0.861612	0.779701	0.87798	0.147441	0.198945	0.940938	0.854501	1	0.0715918	0.0992459
EXOB2_C07	Splicing factor, arginine/serine-rich 12-2	0.3075	-0.130399	0.214812	0.11214	-0.396237	-0.336134	-0.21243	-0.000797603	0.182619	-0.24841	0.238053	0.351223	1	0.0768168	0.00549414	0.215907	0.262502	0.165234	0.99724	1	0.0202452	0.0818668
EXOB2_C08	Laminin alpha-4 chain precursor	0.129174	0.10499	-0.0304795	0.0145626	0.0886552	0.0113593	-0.0691413	-0.120666	-0.0262505	-0.0531385	0.539818	0.0853221	0.121174	0.662155	0.718478	0.136625	0.873611	0.246944	0.00890615	0.490595	0.570375	0.0474261
EXOB2_C09	Unknown-95	-0.170046	-0.199144	0.195778	0.16765	0.134214	0.492503	0.880592	-0.00252495	0.307409	-0.320852	-0.725003	0.077446	0.164513	0.457597	0.120634	0.220106	0.00781953	0.00106296	0.984965	0.321485	0.0648901	7.10707e-05
EXOB2_C10	Red cell acid phosphatase 1	-0.761138	0.129262	0.383439	0.00021548	0.540346	-0.32953	0.38714	-0.529789	-0.0311295	-0.0835377	-0.377219	0.0931543	0.592386	0.592658	0.999607	0.163705	0.48	0.283323	0.690921	0.644251	0.857723	0.0174931
EXOB2_C12	BCL2/adenovirus E1B protein-interacting protein 3 like	-0.076288	-0.0728212	0.0192906	-0.395405	0.131089	-0.250994	-0.241185	0.0449594	-0.11887	0.0354771	-0.222012	0.155797	0.313771	0.834001	0.341767	0.0728726	0.0113153	0.094469	0.455922	0.111724	0.469594	0.149866
EXOB2_D01	Proteasome subunit alpha type 3	-0.0362398	-0.379528	0.00968699	0.0181433	0.229813	-0.122857	-0.140763	0.0379	-0.00699668	-0.0621651	-0.500946	0.421133	0.0863457	0.886157	0.753554	0.00937144	0.160841	0.0491404	0.364157	0.922606	0.492801	0.0258639
EXOB2_D04	Xaa-Pro dipeptidase	-0.00806702	0.189006	-0.0743502	-1.14355	0.0539432	-0.0662566	0.0791189	-0.117985	-0.0147318	0.593473	0.17521	0.92505	1	0.0977614	0.600397	0.569057	0.451753	0.339164	0.00143036	0.733987	7.42968e-05	0.266804
EXOB2_D05	Matrix metalloproteinase 9-2	-0.722076	0.615413	0.5051	-0.0271399	-0.00619162	-0.192403	0.98844	1.709	0.127593	0.796122	1.99581	9.57877e-09	2.87236e-07	2.20652e-05	0.566106	0.952877	0.00522326	0.00172817	0.00773571	0.688775	0.00633931	1.22508e-10
EXOB2_D06	NADH dehydrogenase subunit 5-1	-0.22969	0.871418	-0.0127282	-0.0123282	-0.39017	0.17625	-0.12607	-0.354889	0.0245795	0.49086	0.915698	0.578558	0.0431378	0.84098	0.909036	0.0167436	0.579526	0.0245254	0.00269318	0.791207	2.5715e-06	0.000685484
EXOB2_D07	Ependymin related protein-1	-0.337123	0.00649895	1.37818	-0.19076	-0.126357	-0.175958	-0.703741	-0.704274	-0.305996	0.188585	0.167112	0.0341514	0.957459	4.85111e-05	0.0490105	0.315532	0.553323	0.00153269	0.000809355	0.0696571	0.454732	0.0614844
EXOB2_D09	GWSC6486	-0.679791	0.567597	0.447728	0.0733112	0.0994873	-0.116517	0.184927	0.355385	0.256638	0.691532	1.07258	0.000255684	0.00260091	0.00168711	0.145115	0.156839	0.430705	0.0262842	0.138572	1	0.000422564	0.0061169
EXOB2_D10	Unknown-96	-0.0728509	0.166131	0.0681462	0.0649017	0.0231524	-0.297748	0.114384	0.0178411	-0.0644526	0.278949	0.0604263	0.845882	0.0491713	0.376291	0.365663	0.811961	0.00501508	0.175957	0.734739	0.21472	0.00419349	0.84402
EXOB2_D11	E3 ligase for inhibin receptor	-0.00527919	0.296667	0.630733	-0.270717	-0.18358	-0.0468239	-0.0839397	-0.0940549	0.0130383	0.362205	-0.391706	0.948894	0.492524	0.330692	0.0656315	0.516339	0.851018	0.110573	0.0639234	0.959857	0.0360169	0.000904878
EXOB2_D12	Thymidine kinase, cytosolic	-0.139064	-0.255593	0.0955567	-0.111824	1.34725	-1.60009	-0.166225	-0.0175222	0.0227087	-0.03497	0.188207	0.415601	0.501597	0.207489	0.251409	0.000252246	0.21963	0.0322143	0.852105	0.592077	0.521117	0.0672634
EXOB2_E01	Heterogeneous nuclear ribonucleoprotein A1-2	-0.181278	-0.18363	0.190127	-0.100672	-0.0800942	-0.36689	0.881229	0.796391	-0.0618768	-0.212679	-0.183806	0.000268209	0.0571809	0.011555	0.521769	0.348788	0.00708966	0.000177875	6.81118e-07	0.287365	0.00196143	0.0486187
EXOB2_E02	TAF1 RNA polymerase II, TATA box binding protein	0.41391	-0.332604	-0.23258	0.417408	-0.10927	0.105031	1.59318	-0.825935	-1.34004	-0.655594	-0.167732	0.0586869	0.0295857	0.435866	0.038128	0.290739	0.27015	0.326042	1	1	0.0536705	0.0540302
EXOB2_E03	14-3-3B1	-1.00653	0.412302	0.107675	0.194062	0.409404	-0.588911	1.07791	0.438009	-0.321896	0.403333	0.215672	0.0575049	0.285538	0.352003	0.192006	0.00817791	0.00782862	0.00922495	0.109466	0.629552	0.0224832	0.0358843
EXOB2_E04	Unknown-97	-0.236107	-0.0295123	-0.22175	-0.0837893	0.103532	-0.499398	-0.257687	-0.334761	-0.327311	0.486874	0.126159	0.038896	0.670455	0.207608	0.314346	0.310137	0.0610948	0.0269262	0.00436094	0.00481319	0.19829	0.172689
EXOB2_E07	Serine protease EOS	0.0615386	-0.0729565	0.0333958	-0.0382938	-0.484424	-0.0976356	0.0608454	0.0417939	-0.150502	-0.041765	-0.207982	0.325041	0.415023	0.583895	0.713351	0.121749	0.328327	0.398342	0.395911	0.116232	0.71502	0.077645
EXOB2_E08	Unknown-98	-0.0315066	-0.200168	0.113282	-0.10715	-0.16458	-0.00697532	-0.0102901	0.0783871	0.0107276	0.0702708	0.0565254	0.683309	0.359803	0.0511394	0.135874	0.192625	0.940607	0.875214	0.0708934	0.865924	0.573822	0.550341
EXOB2_E10	Adenosine kinase 3	1.15605	-0.138611	-0.173434	0.314667	-0.0108845	1.59959	0.350476	0.937508	0.264432	-1.09551	1.22778	0.0856971	0.243175	0.201726	0.000670781	0.860531	3.72763e-06	0.344318	0.0996578	0.780095	4.77981e-05	0.0324184
EXOB2_F01	Proteasome subunit alpha type 6	-0.134963	0.264246	0.217942	-0.0991467	0.0876288	-0.819523	-0.160517	-0.222499	-0.763849	-0.0831261	-0.00517326	0.230378	0.017096	0.0371834	0.167055	0.398206	0.0165009	0.300324	0.0856643	7.60935e-05	0.403204	0.947239
EXOB2_F03	Nuclear cap binding protein subunit 2	-0.453124	0.0828228	-0.339228	0.18767	-0.489327	-1.97361	-0.621789	-0.560035	-0.683496	0.464174	0.00844238	0.0185249	0.463244	0.0502379	0.48485	0.0206272	0.0336282	0.000499463	0.0457505	0.00018425	0.0640424	0.915667
EXOB2_F05	Unknown-99	-0.93474	0.0161283	0.105981	-0.242426	-0.298822	-1.50799	-0.00258209	0.033894	-0.193014	0.0669538	-0.102187	0.297286	0.754854	0.221566	0.157332	0.0251466	0.252872	0.970761	0.46729	0.135774	0.540532	0.303056
EXOB2_F07	T-cell lymphoma associated antigen se33-1	0.322078	-0.0480376	0.0890999	0.130043	-0.359687	0.152278	-0.309109	-0.149912	0.2282	0.0552871	0.204216	0.2592	0.85801	0.769275	0.24204	0.0418724	0.580791	0.17675	0.236253	0.232864	0.80095	0.0382916
EXOB2_F08	CDC10 protein homolog	-0.12413	-0.222005	0.0691292	0.0650794	0.291734	-0.0962849	0.346221	0.324667	0.377106	0.103053	0.108052	0.151893	0.291785	0.37262	1	1	0.752591	0.044619	0.342425	0.00754461	0.304385	0.213756
EXOB2_F09	TATA box-binding protein	-1.64905	-0.156437	0.665747	-0.0433632	-0.0870714	0.228295	0.368475	0.574432	0.0628963	0.172618	-0.586	0.17575	0.035994	0.0619622	0.496755	0.308709	0.126984	0.0407803	1	0.277666	0.3388	0.0265787
EXOB2_F12	60S ribosomal protein L7a-1	-0.368355	0.0193883	0.138453	0.122618	-0.072365	0.135758	0.377991	0.328428	0.194343	0.00864052	-0.583896	8.16234e-06	0.732404	0.0977935	0.281427	0.328081	0.224035	0.000735516	4.37709e-05	0.000542657	0.860467	3.69523e-06
EXOB2_G01	Leukocyte cell-derived chemotaxin 2	-0.0422051	0.624212	0.164757	-1.16885	-0.266356	0.303764	-0.441038	-0.299358	-0.600727	0.536782	0.772804	0.376852	1.70973e-06	0.0883854	2.13366e-09	0.0167766	0.00382485	0.0469494	0.289834	0.0272306	0.00700612	3.83743e-08
EXOB2_G02	Profilin-1	-0.121804	-0.194144	-0.0430578	-0.753543	0.0558257	0.51718	0.693776	0.840779	0.50294	0.0425459	-0.179834	0.0135921	0.0276463	0.509105	0.0829688	0.828422	0.00536152	4.07441e-05	2.2525e-06	6.13296e-08	0.62548	0.0188461
EXOB2_G04	Selenide water dikinase 2-1	-0.317227	-0.176584	-0.0842829	0.32514	0.0986521	0.41487	0.229036	0.199098	0.144133	-0.271286	-0.91445	0.0221112	0.0755817	0.699988	0.0173908	0.576341	0.000147999	0.648229	0.540115	0.218384	0.0360782	0.000443044
EXOB2_G06	Hypothetical protein FLJ11342	-0.299203	-0.393978	-0.105668	-1.48402	-0.155634	0.403625	0.277504	0.136836	0.305096	-1.44511	-0.270406	0.137367	0.153054	0.782429	1	0.124103	0.252184	0.0127345	0.201689	0.171123	1	0.0448567
EXOB2_G07	Septin 10	-0.127039	0.0913061	0.0430003	-0.845164	0.337066	1.0971	0.75964	0.323375	0.269943	0.0141466	-0.0314595	0.223755	0.440797	0.631473	1	0.037219	0.142702	0.00646316	0.089384	0.035103	0.919128	0.715467
EXOB2_G08	Collagen alpha 1(V) chain precursor	0.0236722	-0.0621967	0.167957	0.139147	0.161615	0.0221871	0.980761	-2.58293	-0.00719788	1.59685	0.135198	0.805067	0.123169	0.338419	0.0105751	0.0502287	0.899274	0.000172867	3.04512e-06	0.940363	0.0211671	0.589661
EXOB2_G09	Cytochrome c oxidase subunit I-2	-0.11693	-0.0852127	-0.472016	-0.316751	-0.270726	-0.481399	0.488018	-0.386525	0.336559	0.279395	-0.207779	0.0226474	0.0619851	0.000541294	0.0001285	0.00184531	5.88962e-05	0.00112163	0.000217156	0.000460393	0.00521659	0.00441396
EXOB2_G10	Histone H33-1	-0.276533	-0.0557706	0.036209	-1.03333	-0.545207	-0.0218161	0.947287	0.511878	0.190103	0.0393863	-0.529575	0.000305956	0.40178	0.723073	0.208899	0.00665453	0.91628	0.00823186	0.00442146	0.351273	0.732246	2.77077e-05
EXOB2_G11	Stanniocalcin-1	0.616428	0.771457	0.204376	0.380911	0.194785	0.48704	-0.114132	0.0522567	1.03819	-0.677246	0.418755	9.97337e-08	9.69991e-07	0.00670893	0.269847	0.0329925	0.017131	0.165698	0.431173	2.37193e-06	0.0192554	6.18195e-05
EXOB2_G12	Tolloid-like protein (nephrosin)-2	-0.898367	0.0210906	0.00932959	0.0592449	0.156012	0.449301	0.0286635	0.175881	0.00617196	0.23745	0.394011	1.4967e-10	0.652541	0.92134	0.179249	0.0302069	0.654578	0.658548	2.00685e-05	0.872844	0.0123259	0.000112216
EXOB2_H01	Unknown-100	-0.696275	-0.335621	-0.308114	-0.152664	-0.079853	-0.808939	0.107321	2.42864	-0.019921	-0.199621	0.0805275	1.86402e-09	0.000414942	0.00076165	1	0.369614	0.260449	0.139585	1	0.55256	0.11915	0.551598
EXOB2_H02	Serine/arginine repetitive matrix 1	-0.45144	-0.00963287	0.249567	0.175244	-0.624046	-0.618807	-0.0826235	-0.193677	-0.107133	-0.114158	-0.220731	0.000124058	0.949566	0.00956474	0.0835969	0.00347888	0.00784453	0.609299	0.632164	0.459381	0.514453	0.120418
EXOB2_H04	Unknown-101	-0.351137	0.480363	0.0638925	0.12965	0.0233338	-0.027131	-0.0135181	0.110241	0.0175559	-0.0275446	0.139634	0.301405	0.126039	0.390205	0.00288026	0.827814	0.799615	0.819791	0.0310285	0.715146	0.680758	0.294723
EXOB2_H05	Uroporphyrinogen decarboxylase	-0.212642	-0.236125	-0.00317714	-0.0352807	0.148594	-0.0924915	-0.0296968	0.050525	-0.431288	-0.00359378	-0.0236692	0.490406	0.0312629	0.99449	0.460299	0.0605811	0.469364	0.477528	0.348911	0.316086	0.948929	0.648842
EXOB2_H06	High affinity immunoglobulin epsilon receptor alpha	-0.329445	-1.18625	0.290774	-0.106485	-0.0624367	0.0306667	0.0493784	0.461656	0.109988	-0.485804	-0.0451522	0.00377535	1.56537e-05	0.311004	0.0463679	0.3525	0.715251	0.528773	0.214112	0.113807	2.72031e-06	0.468047
EXOB2_H07	WD-repeat containing protein Ciao 1	-0.0637589	0.11751	0.0886872	-0.0487861	-0.0313354	-0.0565062	-0.0100559	0.122878	0.17023	-0.473013	-0.178673	0.163204	0.898255	0.0470098	0.695584	0.648906	0.537458	0.900615	0.00332985	0.861525	0.00834985	0.256063
EXOB2_H08	Unknown-102	-0.30395	-0.266738	0.0962483	0.0467176	0.105489	0.251976	-0.0351092	0.0803685	0.0752895	-0.0121372	0.0190374	0.191977	1	0.361185	0.394348	0.171531	0.533839	0.59126	0.152029	0.147292	0.823237	0.624282
EXOB2_H10	Leukotriene A-4 hydrolase	0.170638	0.368569	0.0542827	0.0740261	0.121875	-0.224421	0.0113845	-0.0422376	-0.0108912	0.169777	0.158388	0.522698	0.0337097	0.668201	0.248369	0.198701	0.0525073	0.847735	0.744053	0.629366	0.0125504	0.0172061
EXOB2_H11	Glucose-6-phosphatase	0.418428	0.363764	0.697014	0.308428	0.613113	-0.38992	0.305395	0.413104	-0.580394	0.681112	-0.113262	0.00249501	0.0442982	0.0292136	0.293864	0.0834999	0.360059	0.594067	0.704064	0.514382	0.00914415	0.564414
EXOB2_H12	Coatomer epsilon subunit 2	-0.063594	-0.421212	1.41662	0.609822	-0.360526	-0.0668311	-0.247305	0.3003	0.108813	-0.156873	-0.0390766	0.762968	0.34859	0.364282	1	0.626931	0.957394	0.418872	0.0063946	0.07182	0.110164	0.762513
EXOB3_A01	Unknown-103	0.452947	0.688444	0.388915	0.30129	0.0436911	0.550725	-0.546065	0.223696	0.350646	0.465112	0.451008	2.19155e-08	4.46694e-06	5.90552e-05	0.00884572	0.676822	0.000515786	0.013466	0.0140411	0.023544	8.49948e-05	0.000327283
EXOB3_A02	Alpha-1-microglobulin\/bikunin-1	0.115167	0.346615	0.116628	-0.201638	-0.401951	1.12885	-0.200112	0.0241452	-0.0461731	-0.0224537	0.417688	0.645342	0.245606	1	0.000439989	0.000889851	0.00501278	0.0302945	0.908719	0.219354	0.859142	0.0462603
EXOB3_A03	SEC13-related protein	-0.147741	0.504579	0.295237	0.0255718	-0.12911	-1.04868	-0.339063	-0.177902	-0.983975	0.657236	0.186025	0.252856	0.039465	0.030598	0.740613	0.468888	0.00349142	0.0234702	0.506568	0.000180005	0.0197007	0.0525199
EXOB3_A04	Unknown-104	0.388306	-0.413436	-0.532706	0.325378	-0.469186	0.639095	-0.303676	-1.70808	0.743119	0.292394	0.31489	8.91656e-09	0.00257542	3.51317e-05	0.000145846	1.5229e-05	0.00044151	0.00481414	1.00674e-08	0.000163233	0.00211052	0.00216374
EXOB3_A05	WD-repeat containing protein Ciao 1	0.0667929	0.146742	0.00657312	-0.0561615	-0.122481	0.166282	-0.0603477	0.0762841	0.0201053	0.178598	-0.0269872	0.172895	0.0824746	0.917716	0.87949	0.140394	0.770078	0.42566	0.15432	0.59742	0.153518	0.749711
EXOB3_A06	Programmed cell death 10	0.257616	0.486583	-0.189452	0.745237	0.690463	0.218306	-0.52301	0.0536568	3.65816	-0.478836	0.0387491	0.053994	0.133225	0.138471	1	0.000220662	0.0762099	0.0489163	0.754142	0.0192857	0.136587	0.71871
EXOB3_A07	Unknown-105	0.53362	-0.660327	-0.161024	0.109027	-0.282554	-0.0378909	-0.152938	-1.68648	0.518128	0.0945918	0.0542563	6.60696e-06	0.00775072	0.495458	0.221484	0.0131405	0.746242	0.036454	6.38432e-08	0.0010599	0.219461	0.468029
EXOB3_A08	Ribosomal protein L11	-0.228746	-0.0671593	-0.299796	0.133905	-0.178481	0.381561	0.450755	0.154981	0.332465	0.266435	-0.46318	0.000255011	0.199249	0.00127982	0.0368872	0.0045142	0.00739993	0.00165203	0.186771	0.00877116	0.000663858	0.000102234
EXOB3_A09	Hyperosmotic glycine rich protein	-0.279969	0.0176584	-0.184045	-0.371631	-0.201428	1.19927	0.435037	0.436923	-0.0117086	0.431513	-0.0270243	8.73291e-06	0.698494	0.0119371	1.03141e-06	0.0262014	0.00452863	0.00123126	9.74335e-06	0.850877	5.0705e-07	0.693783
EXOB3_A10	Unknown-106	-0.3405	0.20203	-0.0129591	-0.59902	0.151789	0.126317	0.0502842	1.29566	-0.0767196	0.480712	-0.450611	0.006073	0.0476634	0.629498	0.300754	0.00640963	0.367937	0.876272	0.126292	0.549635	0.0157147	0.0382298
EXOB3_A11	Unknown-107	0.0113725	-0.415667	-0.0132686	-0.0994118	-0.211479	0.51506	-0.72657	-0.464725	0.255012	0.543656	-0.380745	0.931467	0.164746	0.935715	0.512805	0.185067	0.0732136	0.0848006	0.291841	0.0625243	0.0694316	0.000378473
EXOB3_A12	Unknown-108	0.122077	0.868455	0.137295	0.244638	0.135299	-0.161696	-0.435491	0.533629	0.0513828	-0.192024	-0.218472	0.839245	0.0863206	0.273113	1	0.918306	0.130995	0.32642	1	0.150696	0.226003	0.0397971
EXOB3_B01	Cathepsin C-3	-0.286538	0.100283	-0.0154634	-0.138175	-0.299677	-0.190008	-0.482726	-0.418884	-0.430103	0.200929	-0.0191454	0.00036329	0.246305	0.904285	0.0787375	0.0155724	0.334918	0.00911013	6.24759e-05	0.00164142	0.0979342	0.840739
EXOB3_B02	Hyperosmotic protein 21	-0.192482	0.0523289	-0.0422793	-0.17835	-0.372368	-0.673594	-0.0295967	-0.0794764	-0.675408	-0.111567	0.0589115	0.00910549	0.492585	0.649437	0.020159	0.0531513	0.0323998	0.774629	0.712859	0.000157029	0.200917	0.542586
EXOB3_B06	Hypothetical-fish 25	0.0377721	-0.0514885	0.0052646	-0.0535808	-0.091361	0.0055571	0.110403	0.0791126	-0.0402303	-0.0544526	2.27678	0.547942	0.723941	0.906061	0.206395	0.378191	0.963947	0.39798	0.219843	0.481683	0.555714	1
EXOB3_B08	Hypothetical-fish 5	0.408396	0.0405556	0.299643	-0.223018	-0.317327	-0.0916423	-1.02307	-1.10719	-0.235285	-0.607925	-0.480489	0.171925	0.911064	0.662057	0.0486386	0.0104443	0.715002	0.00571732	0.192732	0.692375	0.00306279	0.000807879
EXOB3_B11	Hypothetical-fish 33	0.0170128	0.165664	0.195089	-0.0707514	-0.300117	-0.0959001	-0.029515	-0.0397539	-0.41146	0.874827	1.0202	0.778778	0.0289005	0.0135061	0.168368	0.00396611	0.449353	0.702142	0.655668	0.424464	0.000358467	0.000592065
EXOB3_B12	Unknown-109	-0.163048	-0.216477	-0.333484	-0.0468048	-0.249135	0.960498	0.894014	0.629808	-0.191223	0.00192228	-0.506798	0.0265041	0.00238563	1.95009e-05	0.518633	0.00209887	0.00484149	2.5382e-07	3.40811e-06	0.024473	0.980792	0.000288224
EXOB3_C02	Coatomer zeta-1 subunit	0.0673176	0.0592627	0.0541491	-0.105087	-0.268773	-0.0299127	0.0550567	-0.0338574	0.05227	0.110933	0.0128691	0.348153	0.0794629	0.460922	0.48375	0.0411475	0.737402	0.566221	0.382388	0.124022	0.526276	0.931163
EXOB3_C03	Unknown-110	0.0278374	0.104601	0.210553	-0.431598	-0.285355	-0.137355	0.0568212	-0.915507	-0.343403	-0.0110424	0.3837	0.784884	0.255928	0.00264941	0.258255	0.0180707	0.335853	0.774542	0.313392	0.0157006	0.931576	0.136675
EXOB3_C04	Glyceraldehyde-3-phosphate dehydrogenase-1	-0.235302	-0.076104	0.332211	-0.214133	-0.478774	-0.309221	0.453936	0.596473	-0.0855485	0.338318	0.143448	0.00102195	0.202023	6.81723e-05	0.00161464	0.00125635	0.265467	0.0011786	0.00107641	0.510349	0.000192839	0.134906
EXOB3_C07	60S ribosomal protein L7a-2	-0.124574	0.0752842	0.0219609	0.12576	-0.270399	0.522914	0.345101	-0.167874	0.297619	0.356394	-0.655097	0.242058	0.719979	0.90531	0.569724	0.248424	0.0171342	0.00990316	0.0650766	0.513353	0.0552147	0.000660771
EXOB3_C10	G1/S-specific cyclin E1	-0.154052	-0.0886953	-0.118347	-0.289491	-0.393244	0.136509	-0.137005	0.122123	-0.19486	-0.300644	0.211649	0.787316	0.481155	0.0408931	0.00271576	0.0122719	0.140355	0.169634	0.474167	0.290736	0.401279	0.132005
EXOB3_C12	NADH-ubiquinone oxidoreductase 20 kDa subunit, mitochondrial precursor	0.637716	0.540739	0.296281	0.148207	-0.144687	-1.15445	0.0302989	-0.445577	-0.182221	0.068832	0.00736292	0.437517	0.130752	0.209618	0.396138	0.166896	0.102347	0.869919	0.34234	0.0301024	0.728801	0.955377
EXOB3_D02	Eukaryotic translation elongation factor 1 alpha 1	-0.295713	-0.0392756	-0.142353	0.0433963	-0.514079	0.925644	0.696556	0.308707	0.0973005	0.221515	-0.220797	3.32867e-05	0.467186	0.0936882	0.248831	0.000200402	0.00368007	0.000338243	0.000871711	0.179572	0.011955	0.0115764
EXOB3_D03	Unknown-111	-0.548293	-0.191904	-0.00400382	-0.154323	1.16118	1.55656	0.317703	-0.178171	0.00299092	0.47381	-0.416961	0.0389264	0.337442	0.987684	0.381102	0.0887341	0.0750463	0.0054802	0.391854	0.982881	0.00625627	0.00380413
EXOB3_D06	Unknown-112	-0.335734	0.115786	-0.027696	-0.186312	2.79595	-0.0168362	0.249922	-0.0265436	-0.489698	0.144881	-0.0173086	0.574756	0.453625	0.903476	0.0404675	1	0.937617	0.260795	0.928964	0.00971929	0.555249	0.901789
EXOB3_D08	Histone H33-2	-0.127975	-0.11344	-0.194454	0.0135211	-0.435585	0.774325	0.753987	-0.029119	-0.00153074	-0.278725	-0.301972	0.0554371	0.0140266	0.11909	0.950132	1.36522e-05	0.00446033	0.000437202	0.866272	0.979113	0.00323812	0.00249664
EXOB3_D10	Na/K ATPase alpha subunit-1	-0.408647	0.0198501	0.193352	-0.157191	-0.497864	0.271542	0.229807	-0.247013	-0.24495	0.437353	0.00759455	0.0150707	0.835065	0.0800198	0.11609	0.0670879	0.311427	0.0374351	0.251156	0.156022	0.0040564	0.929716
EXOB3_D12	Unknown-113	0.0824873	0.144143	-0.0962347	0.417159	-0.418101	0.720643	0.100837	-0.310813	-0.0798496	0.151732	0.0519642	0.168908	0.118461	0.341093	0.332447	0.291081	0.00424518	0.860454	0.188194	0.640575	0.133033	0.59755
EXOB3_E01	Na/K ATPase alpha subunit-2	-0.0369994	-0.0872611	-0.295659	-0.150288	-0.247887	0.554854	-0.110234	0.229948	-0.287324	-0.136482	-0.438204	0.42647	0.137907	0.0181938	0.0579819	0.0540677	2.09489e-05	0.490476	0.0767658	0.000811571	0.149992	0.000638433
EXOB3_E03	Unknown-114	0.408196	0.482811	-0.280507	0.765969	0.00784036	0.618895	-0.385541	0.0188511	-0.030846	0.109668	0.250331	1.20295e-06	0.000330833	0.0187325	1.73323e-05	0.929015	0.00250035	0.183308	0.863918	0.75317	0.270839	0.00314514
EXOB3_E04	60S ribosomal protein L14	-0.0938396	0.0892741	-0.116869	-0.187215	-0.0350201	0.961953	0.34944	-0.0915428	0.205184	0.0670616	-0.397413	0.0489858	0.246085	0.0542286	0.0157048	0.737258	0.000882609	0.0121693	0.15358	0.00428066	0.374489	0.000664152
EXOB3_E05	Mitochondrial 39S ribosomal protein L51	-0.390458	-0.065352	-0.269419	-0.746649	0.228511	3.32534	0.0334376	-0.319487	-0.305799	-0.0747749	-0.497303	0.240867	0.683032	0.135937	0.320196	0.00901566	0.253907	0.842171	0.0270717	0.232321	0.567257	0.00050111
EXOB3_E06	Unknown-115	-0.103935	0.654023	0.307901	-0.104561	-0.237664	-1.57923	-0.217133	-0.458529	-1.03633	-0.0252548	0.272563	0.242619	0.000359217	0.0292328	0.322647	0.667452	0.00138597	0.151792	0.0553211	9.71639e-06	0.842971	0.0353656
EXOB3_E07	F-actin capping protein alpha-1 subunit	-0.117871	-0.145317	0.153797	-0.446068	-0.124824	0.167855	0.356878	0.192177	-1.1178	-0.257231	0.26427	0.383637	0.417353	0.038302	1	0.167323	0.235532	0.817931	0.217154	0.0258029	0.0119247	0.328126
EXOB3_E08	Unknown-116	-0.296413	1.71469	0.139065	0.0233797	-0.0142167	-0.0371714	-0.147102	0.132316	-0.0363594	-0.0507119	0.415036	0.190712	0.251894	0.73267	0.610914	0.876593	0.876907	0.0376612	0.0184124	0.477729	0.381962	0.0412215
EXOB3_E09	N-myc downstream regulated protein-2	-0.443791	-0.00844242	-0.11463	0.314301	-0.439057	0.374597	-0.289855	0.000732377	0.00798587	-0.170632	-0.194481	0.416707	0.910908	0.256723	0.264818	0.170609	0.315325	0.0290238	0.992154	0.941372	0.0122716	0.437644
EXOB3_E10	Unknown-117	-0.415525	0.151837	0.0358858	-0.199912	-0.544647	-1.2675	-0.557314	-0.277319	-0.820093	0.0619257	-0.361823	7.81787e-06	0.103102	0.776574	4.5197e-05	0.00218923	2.30649e-05	0.0273116	0.0391594	1.81676e-08	0.540447	0.00029033
EXOB3_E11	Unknown-118	0.0781712	0.0990086	-0.198256	0.0350538	-0.428036	0.0527569	-0.0359163	-0.0293196	-0.225418	-0.0448693	-0.328295	0.0336056	0.106219	0.0955674	0.645782	0.0024183	0.807653	0.742429	0.90541	0.00536775	0.509795	0.000640934
EXOB3_F03	Retinal pigment epithelium-specific 65 kDa protein	0.0451225	0.00520212	0.099666	-0.0235702	-0.147082	-0.950969	-0.0797024	0.0605553	0.0366541	-0.0713956	0.0932078	0.374128	0.927773	0.367644	0.718671	0.0639071	0.0960085	0.316915	0.571404	0.48249	0.256565	0.0377725
EXOB3_F04	Unknown-119	-0.465318	0.337747	-1.49781	-0.0965279	-0.5809	-0.443821	-0.470812	-0.614229	-0.852537	0.579731	0.195889	0.0196792	0.221818	0.00025357	0.326737	0.0275637	0.262057	0.00198815	0.00334118	0.00320211	0.00829447	0.0214315
EXOB3_F05	Proteasome subunit alpha type 7-1	-0.317881	-0.0491968	0.15859	-0.0620108	-0.0363917	0.4207	0.464095	0.293551	-0.621814	-0.124691	-0.309567	0.00131446	0.819918	0.488447	0.613077	0.947564	0.00515439	0.00124134	0.0681753	0.452614	0.580756	0.00142877
EXOB3_F07	Unknown-120	0.390688	0.12769	0.0268834	-0.0157945	0.103499	-0.0540249	0.109399	-1.33202	0.3357	0.214932	0.121404	0.378278	0.0413513	0.597287	0.925419	0.291032	0.434532	0.231459	1	0.267255	0.059019	0.343914
EXOB3_F08	60S ribosomal protein L10-1	-0.127282	-0.299436	-0.0550719	-0.0399054	-0.215777	0.415376	0.307837	0.252895	0.196511	0.221184	-0.256536	0.0508673	6.54925e-05	0.458877	0.681156	0.00691761	0.0126583	0.00167588	0.00941806	0.0119994	0.00378749	0.00181765
EXOB3_F09	MHC class I heavy chain-1	0.640982	-0.376452	0.0218803	-0.158698	-0.446849	0.895483	-0.457887	0.126875	-0.238658	0.0693934	-0.412024	0.000430938	0.366112	0.87551	0.506629	0.0690799	0.0099462	0.0293757	0.469933	0.274813	0.51059	0.00268577
EXOB3_F10	Nuclease sensitive element binding protein 1-2	-0.365284	-0.241857	0.222073	-0.15419	-0.469661	-0.047134	0.0891884	0.385381	-0.116529	0.423927	-0.370554	3.46009e-05	0.000144596	0.0131711	0.00513874	9.56888e-05	0.656601	0.624009	0.00204247	0.0617765	0.0012292	0.000197105
EXOB3_F11	Ubiquitin-conjugating enzyme E2-18 kDa	0.108697	-0.0210983	-0.0389547	-0.130356	-0.462806	0.183205	-0.654841	-0.230748	0.0803635	-0.0826737	-0.380039	0.175377	0.871872	0.814047	0.139024	0.0729033	0.527294	0.0221273	0.285408	0.580517	0.43515	8.55445e-05
EXOB3_F12	Unknown-121	-0.298479	0.0927242	0.0285225	-0.326702	-0.623461	-0.69274	-0.457206	-0.150175	-0.583577	-0.133777	0.149888	0.000536356	0.258872	0.816568	5.13079e-05	0.000129949	0.00648605	0.0212903	0.110868	5.25497e-06	0.0510544	0.268673
EXOB3_G01	Unknown-122	-0.0812041	-0.054105	0.0125878	-0.149314	0.0343614	0.0192609	0.038304	-0.059075	0.1966	0.171137	-0.233669	0.123654	0.230595	0.805439	0.0178774	0.630575	0.829887	0.532568	0.457136	0.293006	0.095076	0.677961
EXOB3_G02	Organic anion transporter	0.406263	0.379312	0.762855	-0.29654	-0.179886	-0.149109	-1.33532	-0.251355	-0.244053	-0.0302808	0.3085	0.00709304	0.112409	0.112258	0.029715	0.216433	0.00704044	0.250737	0.0446083	0.0454785	0.562092	0.0257484
EXOB3_G03	60S acidic ribosomal protein P2	-0.261584	0.228024	-0.305161	-0.282841	-0.467421	0.383682	0.19908	-0.0183263	-0.175043	0.374315	-0.561827	6.03874e-05	0.0361465	0.0186071	0.00244543	9.41895e-05	0.19647	0.028213	0.910443	0.340127	0.00882173	3.96008e-05
EXOB3_G04	Tyrosine-protein kinase HCK	-0.103906	-0.0698189	-0.240066	-0.310484	-0.309733	-1.16494	-0.847287	-0.106866	-0.00158038	-0.530407	-0.064186	0.0256697	0.371006	0.036857	0.0118047	0.823708	0.0102218	0.0371014	0.743127	0.98856	0.000203558	0.52176
EXOB3_G05	Actin, cytoplasmic 2	-0.165626	-0.172563	-0.264584	0.72418	-0.592285	1.22062	1.47945	1.88099	0.194875	0.0431916	-0.162054	0.000454455	0.0307986	0.000386775	8.86766e-07	8.66379e-05	0.0875816	5.83633e-08	2.79562e-11	0.0082941	0.39281	0.0293713
EXOB3_G06	40S ribosomal protein S15-1	-0.143433	0.102652	-0.19631	0.532355	-0.444475	-0.867141	0.391497	0.147636	0.216976	0.320547	-0.78762	0.0797037	0.427505	0.196813	0.0877995	0.000107938	0.0297184	0.00976151	0.0573586	0.465455	0.0391875	4.75642e-05
EXOB3_G08	Fatty acid-binding protein-1	-0.177377	0.231412	0.00770395	-0.160727	-0.488008	-0.175704	-0.00312829	-1.00368	-1.03136	-0.21619	-0.000212554	0.33873	0.35529	0.931299	0.0166205	5.66007e-05	0.467941	0.991894	0.0536093	0.000472627	0.338144	0.999378
EXOB3_G09	Ornithine decarboxylase antizyme-2	0.111745	0.103777	-0.12533	-0.315257	-0.261881	0.0136802	-0.58257	0.256855	-0.382995	-0.224311	-0.0393998	0.01391	0.387877	0.12337	1.82995e-05	0.00493885	0.901342	0.00229454	0.111699	5.98492e-05	0.00182929	0.593953
EXOB3_H01	Matrix metalloproteinase-13	-0.960116	0.995801	1.84933	-0.189909	-0.213666	-0.411787	2.23422	6.67952	-0.563913	0.718753	3.14031	6.09677e-11	2.34518e-07	1.71814e-12	0.0590086	0.141263	0.00116326	0.00024683	1.596e-07	0.000103801	4.11228e-05	7.50104e-08
EXOB3_H02	Unknown-123	-0.669915	0.0940176	1.22897	-0.234311	-0.308989	-0.883727	-0.284207	0.0630798	-0.757082	-0.193593	0.0544956	0.0180925	0.579573	0.0864373	0.0807677	0.0277398	0.0265411	0.289729	0.88572	0.00193241	0.52448	0.614429
EXOB3_H04	Transposase-1	0.346559	0.84145	-0.112522	0.725702	-0.126905	0.551749	-0.897584	0.0564582	0.0291537	0.399871	0.257136	1.05643e-06	1.89107e-05	0.302966	6.97329e-07	0.0724845	0.0143347	0.000767082	0.668604	0.87175	0.00239752	0.0145695
EXOB3_H05	Glucose-6-phosphate isomerase-2	-0.32893	0.0698404	-0.0498977	-0.239309	-0.285805	-0.0407763	0.356762	0.357817	-0.318969	0.0730147	0.359208	0.000540221	0.251372	0.54844	0.0103013	0.0174957	0.894303	0.0405167	0.0364275	0.00185079	0.223088	0.00132587
EXOB3_H07	Hypothetical-fish 6	-0.12088	0.0199017	-0.0191258	-1.08864	0.513597	0.424779	-1.42921	0.621386	-0.000554882	-0.35933	0.197452	0.666359	0.89888	0.857972	0.0941152	1	0.00401392	0.00650193	0.535295	0.998463	0.000750601	0.0786665
EXOB3_H08	Unknown-124	0.0490448	0.386088	-0.0124286	-0.109417	-0.546101	-2.25817	-0.142602	0.0345938	-0.842733	0.273112	0.32441	0.665472	0.00572622	0.935808	0.566534	0.03595	5.80969e-06	0.293954	0.951376	0.0218233	0.0755149	0.011679
EXOB3_H10	Eukaryotic translation initiation factor 2 subunit 1	0.0959703	-0.0960754	0.0423006	-0.285172	-0.297575	-0.109712	0.0496335	0.114542	-0.160268	-0.0045057	0.228975	0.0675675	0.344048	0.487622	0.191132	0.023239	0.156601	0.560555	0.128577	0.468885	0.966188	0.00310618
EXOB3_H12	Unknown-125	-0.271153	0.00389984	-0.0224068	-0.0619883	-0.355758	0.0103926	0.181849	-0.198657	-0.169681	0.286581	-0.193882	0.000694942	0.960265	0.808698	0.354885	0.0162509	0.956489	0.0806611	0.0091672	0.162148	0.00255976	0.0444158
EXOB4_A01	Cytoplasmic dynein light chain	-0.0260234	0.0759326	0.248794	-0.0177552	-0.00108518	-0.0809717	-0.142256	0.0234634	0.0230874	0.0205615	-0.0345479	0.574468	0.36138	0.0197202	0.811511	0.987978	0.426374	0.021243	0.666916	0.646174	0.840771	0.891852
EXOB4_A03	Carbonic anhydrase	-0.221508	-0.168515	-0.465147	-0.225506	-0.319921	0.601195	-0.430222	3.91361	-0.631836	-0.883956	-0.975041	0.000766039	0.00654078	2.93208e-06	0.0214132	0.0135787	0.826814	0.551459	0.00453037	4.67137e-05	5.65644e-06	4.69649e-07
EXOB4_A07	T-complex protein 1, gamma subunit	-0.193676	-0.199881	0.150768	-0.0261925	0.0287013	-0.196697	0.320802	0.827443	-0.417516	-0.164594	-0.399863	0.00449722	0.0482597	0.0137202	0.878202	0.877017	0.331698	0.0607418	0.0240733	0.000442699	0.207726	0.000101279
EXOB4_A08	Lysozyme g-3	-0.151172	0.077329	-0.220805	-0.0285111	-0.124397	0.25616	-0.073964	-0.427461	-0.111685	-0.0830101	-0.114549	0.11438	0.368551	0.0166881	0.753603	0.252555	0.16725	0.450354	0.0685979	0.215515	0.307161	0.325975
EXOB4_A09	Beta-arrestin 2	-0.0102474	0.0516619	0.105934	-0.00305267	0.00472027	0.568017	-0.00963878	-0.157982	-0.00301008	-0.362352	0.13674	0.850682	0.563397	0.809185	0.97333	0.95271	1	0.92986	0.00413788	0.9553	0.168236	0.21558
EXOB4_A10	Unknown-126	0.497216	0.576506	0.13249	-0.255467	0.310411	0.203353	-0.407861	0.175978	0.11195	-0.169767	0.0377721	9.86407e-07	2.55922e-06	0.129018	0.00631073	0.00589509	0.104677	0.0226587	0.335835	0.209924	0.119793	0.617875
EXOB4_A11	Tubulin alpha-ubiquitous chain	-0.303355	-0.383767	-0.265075	0.182701	-0.597652	0.718538	0.773275	0.906261	0.141343	-0.0655689	-0.637891	0.000589299	0.00877774	0.00337481	0.269507	0.0458078	0.000753595	0.00757998	0.000377063	0.172647	0.494293	8.26668e-06
EXOB4_B01	Transferrin	-0.420349	-0.536464	-1.07757	-0.635175	-0.463909	0.359959	-0.0633439	0.255461	-0.110638	-0.487517	-0.130394	0.172562	0.0123746	0.388287	7.58838e-09	0.000138547	0.0220542	0.63005	0.0358019	0.786756	0.0968439	0.256655
EXOB4_B03	Ribosomal protein L36a-like-1	-0.15394	-0.0928856	0.0432157	-0.276888	-0.289997	0.470762	0.139604	-0.0708026	-0.0297167	0.197645	-0.215427	0.0127872	0.15652	0.480484	0.000234836	0.0108255	0.0054069	0.203056	0.570357	0.713206	0.0171103	0.0032178
EXOB4_B04	AD024	-0.465626	0.161643	-0.614795	-0.127557	-0.204719	0.674888	0.0983796	-0.0150728	0.553933	0.248686	-0.926393	0.272002	0.65307	0.198811	0.267261	0.0280089	0.423633	0.258513	0.853315	0.0401995	0.532631	0.0206326
EXOB4_B08	60 kDa heat shock protein-2	1.21404	-1.45156	0.239649	-0.0103642	-0.196001	1.44433	0.289644	0.609286	-0.0353691	-0.133296	-0.0391888	0.110254	0.167119	0.0954756	0.857042	0.235145	0.0292543	0.0185072	0.0424349	0.275754	0.161028	0.727018
EXOB4_B09	Macrophage receptor MARCO	0.454842	0.54451	0.24125	0.194899	0.0538089	0.526056	-0.814597	0.218184	0.844708	0.381322	0.655872	1.42232e-05	3.75631e-08	0.0172505	0.0284232	0.599743	0.000303834	0.128139	0.510527	4.31857e-05	0.00204432	4.19214e-07
EXOB4_B11	40S ribosomal protein S30	-0.0470162	0.168544	-0.0674376	0.227738	-0.295782	0.272529	0.61142	0.11554	0.218702	0.0887494	-0.24945	0.614864	0.0593083	0.498185	0.143377	0.0479134	0.0769861	0.055977	0.461557	0.417449	0.511197	0.0152241
EXOB4_C02	Unknown-127	-0.207005	0.108395	-0.0433111	-0.0505248	-0.291179	0.367832	0.0408525	0.0296046	0.0152701	-0.10704	0.161481	0.200194	0.373723	0.585438	0.323361	0.0139074	0.51575	0.644469	0.429585	0.777172	0.45006	0.0858069
EXOB4_C03	Unknown-128	0.0825123	-0.101945	-0.0648311	0.0265648	-0.249893	-0.141929	0.0607691	-0.202798	-0.0241396	0.00253757	0.043461	0.271449	0.0801966	0.412356	0.693752	0.0402293	0.0973798	0.558461	0.367521	0.680081	0.977881	0.574137
EXOB4_C05	Galectin-1	-0.708142	0.743717	0.460807	0.26083	0.00833143	0.235764	-0.494779	-0.089152	0.0465668	0.0444673	0.105951	0.189665	0.123719	0.0519619	0.267261	0.911517	0.331991	0.0545377	0.683664	0.905761	0.779825	0.220636
EXOB4_C10	Ubiquitin and ribosomal protein S27a-1	-0.0178151	0.0580248	-0.0586285	0.051782	-0.233258	0.790537	0.372356	-0.267049	0.144211	0.207748	-0.537425	0.79349	0.487107	0.420326	0.526777	0.0713171	0.000170639	0.00996625	0.00752822	0.13857	0.0120338	1.37456e-05
EXOB4_C11	High affinity immunoglobulin gamma Fc receptor I precursor	-0.452905	-0.693332	0.352598	-0.559173	-0.178682	0.0782468	0.11989	0.13573	-0.0920766	-0.503513	-0.178396	0.00263003	0.00209321	0.004962	0.276531	0.161424	0.55343	0.333565	0.129164	0.375382	0.000544675	0.0234432
EXOB4_C12	Gastrulation specific protein G12	0.0179721	0.0287842	0.0137721	0.0492641	-0.185604	-0.168517	0.170226	0.0254898	0.0211532	-0.0580245	-0.00852427	0.7492	0.663671	0.860526	0.179621	0.0934402	0.105567	0.120792	0.60545	0.720652	0.516697	0.85501
EXOB4_D01	Deoxyribonuclease II-1	1.40243	-0.0899221	0.0246318	0.0968704	0.148914	0.162079	0.0647456	0.975211	-1.86843	0.63864	0.0907746	0.107832	0.488037	0.632783	0.0766588	0.158779	0.503842	0.519566	1	1	0.0348853	0.366724
EXOB4_D02	Beta actin-2	-0.0728905	0.0922715	0.298293	0.560866	-0.254843	0.115874	1.33096	1.82366	0.614775	0.388925	0.0733709	0.228564	0.121181	0.00153331	8.31977e-07	0.015862	0.557921	2.24855e-05	8.44499e-11	6.94234e-06	0.000915209	0.346287
EXOB4_D04	ELMO domain containing 2	-0.0718169	-0.00965646	-0.0275821	-0.0590785	-0.152561	-0.166254	-0.0418656	-0.00744632	0.00494775	0.397118	-0.227361	0.0752478	0.776742	0.578611	0.184537	0.0132485	0.0244375	0.56505	0.925006	0.908992	0.28842	0.129819
EXOB4_D05	Hypothetical-fish 19	-0.163804	0.0243047	0.121004	-0.183946	-1.51157	0.0256615	-0.0674332	0.99946	-0.0241112	-0.118409	0.269995	0.108222	0.744599	0.161074	0.131424	1	0.683164	0.262335	1	0.568143	0.0911842	0.0730576
EXOB4_D09	Hypothetical-fish 7	-0.217792	-0.303949	-0.0962924	0.0898454	-0.0544268	0.785313	1.88242	1.7202	0.431162	0.162122	-0.197583	0.229022	0.0434983	0.313652	0.647587	0.861257	0.213606	0.00877895	7.81502e-05	0.00962935	0.312644	0.00610233
EXOB4_D10	Prosaposin	0.263354	0.155598	-0.132228	-0.247033	0.126327	-0.636591	-0.16165	-0.507608	-0.0255527	-0.147835	-0.425575	0.0170693	0.179194	0.212557	0.212983	0.184166	0.00558165	0.661381	0.013335	0.792118	0.0158015	5.22808e-05
EXOB4_D11	Hypothetical-fish 45	-0.504124	-0.128714	-0.356268	-0.33605	-0.0620748	-0.0717444	0.0187981	0.0817683	-0.0387295	-0.22112	-0.312672	0.00194263	0.225647	0.144786	1	0.306431	0.306064	0.778292	0.161656	0.326256	0.229188	0.0341769
EXOB4_D12	Hpa repeat-1	0.532958	0.624314	-0.371009	0.891592	0.0643426	0.0786537	-0.494636	0.15673	0.213179	0.385746	0.340082	1.81421e-08	3.26447e-07	0.000390364	2.70373e-12	0.419237	0.692394	7.76771e-05	0.0695454	0.00339763	6.91484e-05	0.000436973
EXOB4_E01	Transposase-58	0.43223	0.284648	-0.0528239	0.336954	-0.0245299	-0.382325	-0.405939	-0.332749	-0.0761517	0.277346	0.504543	8.9797e-08	0.000153527	0.603248	4.51086e-06	0.798863	0.00509507	0.00582668	0.00402075	0.278586	0.000103144	5.01607e-06
EXOB4_E04	Elongation factor 1-beta	-0.162278	0.26809	-0.15956	-0.0465972	0.0386275	0.475121	-0.190613	0.43579	0.648142	0.247268	0.00189791	0.0453954	0.0715182	0.317041	0.704664	0.816241	0.483123	0.600797	0.000534499	0.140284	0.0190442	0.980404
EXOB4_E06	Transcription elongation factor A protein 1	1.13863	-0.324147	0.119076	-0.440933	-0.150654	-0.129861	0.0311747	0.20476	-0.038698	0.0101388	0.089444	0.0480406	0.51288	0.152308	0.230717	0.136472	0.0344388	0.69294	0.131363	0.212508	0.908133	0.320425
EXOB4_E08	Cytochrome c oxidase subunit VIIa-related	0.0581244	0.257618	0.0732536	-0.778298	-0.00233224	-0.506699	0.112937	-0.371044	-0.32234	0.45332	-0.317936	0.411668	0.285801	0.346438	0.000868419	0.979742	0.0390885	0.376392	0.0653707	0.000702023	0.0464773	0.122319
EXOB4_E09	Hypoxanthine-guanine phosphoribosyltransferase	0.336997	0.551223	0.0841865	0.987572	-0.210935	1.30288	0.126089	-1.35774	0.15647	-0.00107536	0.159206	0.000134451	4.30437e-05	0.468185	0.107124	0.489383	0.034326	0.700284	0.0329576	0.379491	0.968363	0.118523
EXOB4_E11	Annexin IV	-0.0662965	0.170264	0.649133	-0.474547	-0.165728	0.924317	-0.20577	0.608772	0.444886	-0.689266	0.348127	0.957245	0.144604	0.0599218	1	0.640792	0.632058	0.458555	2.62565e-05	0.162097	0.00458904	0.0243073
EXOB4_E12	Annexin 5	-0.222723	-0.122221	0.196042	0.877985	-0.401176	0.315809	0.547204	0.79056	-0.582247	-0.361453	0.434045	0.040407	0.867996	0.0301882	0.218807	0.081211	0.00555887	0.00750497	0.022211	0.186209	0.0168569	0.000418091
EXOB4_F01	Synaptic glycoprotein SC2-1	-0.327187	0.748455	-0.103219	-0.0260031	0.0761519	0.0396567	-0.0904566	0.162423	-0.192935	-0.182977	0.0943341	0.0234592	0.288654	0.498613	0.579764	0.362071	0.64125	0.203608	1	0.159971	0.440239	0.449937
EXOB4_F02	Ribosomal protein S12	-0.192398	-0.277052	-0.321665	-0.100403	-0.394766	1.16176	0.431845	0.382477	0.0492505	-0.0367251	-0.625455	0.000861551	0.00100269	0.000395628	0.214484	0.000118868	0.000213896	0.00497203	0.00495967	0.713082	0.34834	9.39695e-06
EXOB4_F03	Cathepsin S	-0.203616	-0.416987	-0.754632	-0.232423	-0.776669	0.85483	1.04979	1.12966	0.234714	-0.148324	0.0859747	0.000932676	0.00029883	2.85784e-06	0.287863	0.220467	0.31197	0.057489	1.54276e-06	0.00928025	0.0121332	0.313758
EXOB4_F04	Unknown-129	-0.057041	0.00864219	0.0383246	-0.0255226	0.0512719	-0.282094	0.0209097	0.0114816	-0.0528935	0.00328935	-0.073812	0.25794	0.819505	0.509523	0.612242	0.628118	0.00906291	0.843221	0.83573	0.286716	0.966277	0.392467
EXOB4_F05	Rab GDP dissociation inhibitor beta	-0.226307	-0.0062595	-0.050868	-0.158827	-0.272262	-0.573519	0.135953	0.205493	-0.441537	-0.0668619	-0.241464	0.0121252	0.973168	0.69438	0.332687	0.0939503	0.00427786	0.240768	0.375109	0.049323	0.461464	0.000894223
EXOB4_F06	Bifunctional purine biosynthesis protein PURH	-0.242267	-0.174891	-0.266144	-0.159859	0.0140061	0.383013	0.172723	0.101064	0.823748	0.102313	-0.0787579	0.365861	0.515332	0.0215925	0.189409	0.775018	0.0365875	0.295866	0.214212	0.287116	0.095387	0.522685
EXOB4_F08	Glyoxylate reductase/hydroxypyruvate reductase	0.583389	-0.990092	-0.131264	-0.103834	0.00239573	0.00301936	-0.316278	-0.0394468	0.0530091	0.172569	0.00305741	0.660681	0.223243	0.0711758	0.00336756	0.961545	0.965778	0.19227	0.735421	0.565109	0.089511	0.976674
EXOB4_F10	Transcobalamin I precursor	-0.232205	0.356084	-0.0676256	-0.0399132	0.0420003	-0.0307269	0.26264	-0.0275124	0.136627	0.731358	-0.00923642	0.550548	0.412845	0.619791	0.459581	0.673678	0.699017	0.359905	0.462467	0.218412	0.000609647	0.939173
EXOB4_F11	40S ribosomal protein S20	-0.300326	0.0837929	-0.400005	0.140098	-0.331745	0.803291	0.429266	-0.268314	0.116238	-0.0346831	-0.771981	1.13168e-06	0.360501	0.000521622	0.0513328	0.000211025	0.00197369	0.000886411	0.033953	0.0603948	0.630808	4.24079e-08
EXOB4_F12	F-box/WD-repeat protein 5	0.30406	-0.0757958	-0.125295	0.013074	4.63838	-0.981596	-1.31007	-0.773695	-0.3647	0.0176251	-0.0524709	0.458876	0.553625	0.316832	0.954844	0.0431904	0.000797491	0.0486866	0.165165	0.519274	0.753881	0.690798
EXOB4_G02	Galectin-9 (VHSV-induced protein)-2	-0.202954	-0.10818	0.0647993	0.458456	0.398477	0.112685	-0.155496	0.386912	0.132842	-0.174253	0.00637324	0.157519	0.308353	0.462035	0.0371888	0.29027	0.787902	0.453742	0.437985	0.302259	0.159901	0.944804
EXOB4_G04	Unknown-130	-0.13014	0.0248113	0.0165195	0.117445	-0.236957	-0.118794	-0.0162049	0.145105	0.0556485	-0.0479818	-0.0139013	0.0433059	0.56495	0.7034	0.221091	0.0789433	0.180745	0.871629	0.00204429	0.25256	0.766868	0.850807
EXOB4_G05	10 kDa heat shock protein, mitochondrial	1.21065	-1.17859	0.619689	-0.410265	-0.234098	-0.0521152	0.562324	0.532624	-0.0439129	-0.291946	0.0122664	0.0143706	0.219407	0.0311142	0.229172	0.573737	0.866716	0.47336	0.10314	0.455368	0.0542212	0.801999
EXOB4_G06	NADH-ubiquinone oxidoreductase B15 subunit	1.0171	-0.309069	0.841968	-0.617665	0.0331205	0.758186	0.0799992	-0.192969	-0.841238	-0.220594	0.51409	1	0.241706	0.420533	0.0172943	0.679287	0.162058	0.656882	0.357288	0.392518	0.0117594	0.540927
EXOB4_G09	Histone H14	-0.233374	-0.569384	-0.544804	-0.14308	0.0708782	-0.267115	-0.318951	1.34113	0.296511	-0.9203	-0.909972	0.015752	2.3614e-06	0.0002203	0.143951	0.31983	0.0223815	0.0131798	0.0470205	0.0593205	0.000100333	1.42932e-07
EXOB4_G10	Keratin, type I cytoskeletal 9	-0.00526381	-0.024526	0.0176921	0.114699	0.454355	0.521186	0.462384	0.443767	0.146442	-0.0419521	-0.193124	0.933242	0.788693	0.872198	0.38826	0.00350183	0.0150347	0.209958	0.182663	0.0912451	0.44092	0.0180281
EXOB4_G12	Unknown-131	0.122297	-0.0638416	-0.212483	-0.2196	0.0533021	0.00928254	1.36578	-0.413517	0.211654	-0.231748	-0.418998	0.528721	0.52412	0.53759	0.0300615	0.524836	0.977701	0.0191749	0.116906	0.556198	0.138907	0.0931849
EXOB4_H01	Unknown-132	0.553758	0.308989	0.134085	0.0946098	0.452087	0.38871	-0.772422	-0.196279	0.17285	-0.269123	0.0531329	5.10521e-06	0.00320016	0.166788	0.0668885	0.00118196	0.00836787	0.00582567	0.314798	0.650944	0.000669466	0.631791
EXOB4_H04	Fructose-1,6-bisphosphatase isozyme 2	-0.356173	-0.182893	-0.0550908	-0.217873	-0.239065	-1.33452	-0.292606	-0.610531	-0.544134	-0.143095	0.277071	5.65562e-05	0.019121	0.456323	0.00241108	0.282849	0.000135869	0.0470682	5.86843e-06	0.0221067	0.0952495	0.000410012
EXOB4_H05	Heat shock cognate 70 kDa	-0.349163	-0.0885996	-0.026656	-0.0762418	0.111038	0.376928	0.13992	1.06248	0.275252	-0.0982618	-0.69665	6.27464e-05	0.0166088	0.777479	0.388058	0.150496	0.000332426	0.840294	1.36334e-06	0.138519	0.0420217	4.57858e-06
EXOB4_H06	Alpha-globin 1-3 Omy 8146	0.110829	0.0199592	-0.239398	-0.965555	0.291265	0.391692	-4.46979	-0.77151	-0.235688	-0.867214	-1.11582	0.0168804	0.601309	0.00880201	4.21312e-08	0.000391973	0.000965753	9.137e-05	0.000996946	0.0437446	1.48943e-06	1.43987e-08
EXOB4_H07	Beta-galactosidase-related protein	-0.400529	-0.0297811	0.1849	-0.243036	-0.0353217	-0.752744	-0.488657	-0.309897	-0.325069	-0.477487	0.122795	0.00684097	0.598014	0.0845242	0.00551888	0.779963	0.0015601	0.000827892	0.0895003	0.00263233	0.00228947	0.0832005
EXOB4_H08	Alanine-glyoxylate aminotransferase 1	-0.293195	-0.0611865	0.362306	-0.173385	0.00534683	-0.967455	-0.168661	-0.530356	-0.449373	-0.250713	0.145428	0.0334033	0.569456	0.17579	0.0110312	0.955405	0.000995365	0.0812406	0.000594734	0.000618341	0.0524511	0.0157408
F_122	ARP2/3 complex 21 kDa subunit
F_126	DNA fragmentation factor 40 kDa subunit
Hete0002_A06	40S ribosomal protein S11	-0.133927	-0.203952	-0.0742403	-0.271191	0.114357	0.198645	0.610198	0.166352	0.250308	-0.22372	-0.465372	0.0191258	2.59111e-05	0.171433	0.0061465	0.295518	0.198809	6.43807e-05	0.0244654	0.00179865	0.00158265	3.31158e-05
Hete0002_A07	Metallothionein-IL	-1.05889	-0.0973328	-0.0984608	-0.34554	0.329492	0.733696	0.798562	0.156634	-0.469112	0.41262	-0.636416	0.040216	0.688422	0.638934	0.0484584	0.0361013	0.0137512	0.044727	0.0457687	0.35419	0.08728	0.000102454
Hete0002_B05	Unknown-134	-0.0556293	-0.109414	0.0387802	-0.609299	0.0934522	-0.046194	0.0793009	-0.060411	-0.0237944	-0.153797	0.727022	0.0729241	0.502301	0.504633	0.11235	0.738493	0.474734	0.380079	0.96148	0.706655	0.364208	0.138753
Hete0002_B07	Unknown-135	-0.0612607	-0.129584	0.680589	0.53145	0.240147	-0.589629	-0.473166	0.0758403	0.83007	0.05442	0.0134117	0.888446	0.664926	0.282415	0.144204	0.0678874	0.211897	0.830343	0.849563	0.604941	0.616262	0.879065
Hete0002_B08	Eukaryotic translation elongation factor 1 alpha 3	-0.303935	-0.0440305	0.131016	0.0747244	0.128249	0.483759	0.744954	0.559344	0.301501	0.123158	-0.303808	3.12636e-06	0.254453	0.00484126	0.227729	0.127714	0.00419819	3.01853e-05	1.12886e-06	6.11839e-05	0.0498253	0.00273831
Hete0002_B09	Unknown-136	0.0537778	-0.0265948	0.00329571	0.0427875	-0.0735279	-0.408003	0.0313632	0.110941	0.0567474	-0.000228619	0.0332712	0.349371	0.660506	0.957152	0.756979	0.354047	0.0109964	0.728086	0.35208	0.447842	0.99854	0.693702
Hete0002_B10	Unknown-137	1.20351	1.43805	-0.826946	1.89167	0.411616	-0.21617	0.147625	0.299695	0.452574	0.205568	0.886268	5.13143e-12	7.04276e-09	0.373263	7.21171e-10	0.000456248	0.117837	0.215649	0.0273955	0.000552334	0.00640131	3.11508e-06
Hete0002_B11	Hypothetical-fish 24	-0.0864014	-0.250103	-0.109252	-0.198692	0.257759	0.0897737	0.658656	0.414023	0.528805	-0.036344	-0.533842	0.306365	0.290532	0.429331	0.249003	0.10186	0.398684	0.0017718	0.00564362	0.0716486	0.697405	9.36042e-05
Hete0002_C03	Unknown-138	-0.500981	0.0846542	-0.105425	0.170966	0.0130655	-0.152717	0.266121	0.268483	0.306569	-0.119334	0.255855	0.309161	0.160253	0.133821	0.00117711	0.875226	0.0385357	0.285356	0.130937	0.204607	0.0212602	0.0406886
Hete0002_C04	Peroxiredoxin 2	0.661746	0.420882	0.519835	2.45484	0.18811	-0.225079	0.200918	0.0830808	0.316195	-0.211659	0.781137	0.00405336	0.180128	1	0.0115671	0.467245	0.0295488	0.0439425	0.564263	0.453767	0.0811386	0.000846043
Hete0002_C05	Calmodulin-2	0.147943	-0.109478	-0.0940482	0.00376429	0.14249	0.354975	0.449056	0.818269	0.330015	-0.185034	-0.260421	0.0131773	0.197414	0.321748	0.970723	0.223335	0.0345657	0.00152776	3.60944e-05	0.0152091	0.0302086	0.0447722
Hete0002_C06	Hypothetical protein FLJ46057	0.216334	-0.150687	0.338701	-0.0764093	0.15415	-0.000572538	-0.0396703	-0.157611	-0.123683	-0.0386204	0.0280751	0.000422418	0.53067	0.00121627	0.705482	0.472739	0.994532	0.588027	0.261967	0.0338021	0.507321	0.864967
Hete0002_C07	Unknown-139	-0.177645	0.0253552	0.0286555	-0.0449955	0.0357514	0.172696	1.02587	0.799053	-0.0537072	-0.277528	-0.681589	0.1894	0.817076	0.788793	0.764251	0.913018	0.738825	0.0475301	0.000128934	0.903683	0.00513461	0.000178327
Hete0002_C10	Creatine kinase, M-1	0.123775	-0.277328	0.011273	-0.0114966	0.093247	-0.267868	-0.227906	-1.70493	-0.00911747	-0.0232295	-0.307448	0.468438	0.0427437	0.787736	0.806063	0.40642	0.00479663	0.31653	0.0319077	0.839229	0.817657	0.18569
Hete0002_D05	Fatty acid-binding protein-2	-0.200336	-0.198531	-0.202241	0.365797	0.0745882	0.556841	-0.0217153	-0.140588	0.283865	-0.201064	-0.736691	0.017768	0.236102	0.00306046	0.000870763	0.293811	5.52834e-06	0.842321	0.386274	0.000673782	0.00173676	1.33531e-05
Hete0002_D06	Unknown-140	-0.454689	0.311381	0.0261663	0.306671	-0.00582454	-0.349506	0.165183	0.0222547	-0.0990618	0.47072	-0.279448	0.0593714	0.071536	0.855315	0.49534	0.969163	0.193133	0.0377391	0.957607	0.281854	0.000544946	0.0978168
Hete0002_D07	Lysozyme cluster	-0.0210779	-0.428603	-0.0135149	0.199016	0.313297	0.528719	-0.216811	-0.169958	-0.102472	-0.14285	-0.0577223	0.729374	0.516496	0.794494	0.00675677	0.0021036	0.00200047	0.201128	0.0387251	0.0247304	0.070629	0.530979
Hete0002_D08	Unknown-142	0.226128	0.004515	0.140383	-0.0833643	0.0191785	0.419108	-0.0831133	0.0268359	0.263935	0.209836	-0.227272	0.598588	0.974819	0.451912	0.60395	0.794216	0.119267	0.869727	0.954296	0.0641842	0.0291685	0.123177
Hete0002_D09	Bromodomain protein CELTIX1	2.31311	-0.474089	-0.031888	-0.706268	-0.0204312	0.295098	0.161049	0.0581261	0.027273	0.0526602	-0.162048	1	1	0.604117	0.445569	0.857903	0.147329	0.230962	0.759419	0.600501	0.569394	0.0213236
Hete0002_D11	Unknown-143	-0.39352	-0.00192759	-0.15835	-0.153666	0.150592	0.618513	-0.191187	0.203435	-0.0388646	-0.0415462	-0.093006	0.363244	0.97565	0.00200809	0.0183631	0.0334285	0.025764	0.334749	0.000356213	0.293484	0.570509	0.172406
Hete0002_E02	Hypothetical-fish 8	-0.0667222	-0.411806	-0.0503138	-0.171035	0.574216	-0.432446	0.0379643	-0.234953	-0.0117065	-0.218565	-1.20994	0.735232	0.349716	0.420014	0.713797	0.0317473	0.561699	0.541785	0.570139	0.756671	0.0247793	0.000224983
Hete0002_E03	60S ribosomal protein L36	-0.0373249	-0.247772	-0.00973916	0.241354	0.126617	0.474229	0.25693	0.427433	0.411389	-0.264826	-0.71294	0.394137	0.0197113	0.897893	0.0445243	0.109415	0.0010483	0.0365764	0.00114993	0.00307186	0.000904858	1.57054e-05
Hete0002_E04	Troponin I-1, fast skeletal muscle	-0.431342	-0.346481	-0.191485	-0.052495	0.183599	0.325876	0.211252	0.190187	0.109839	0.012482	-0.704017	0.078724	0.253101	0.0479038	0.850793	0.354747	0.375207	0.249294	0.29924	0.1475	0.969866	0.00936975
Hete0002_E07	Phosphoenolpyruvate carboxykinase-Embryonic beta-type globin2	0.0934803	0.0839955	-0.276464	0.205082	0.208088	1.27768	-0.776863	0.101942	-0.556944	-0.3658	-0.435488	0.2506	0.0430623	0.0307963	0.00818211	0.0285144	0.0896626	5.52616e-05	0.289687	0.000178799	0.00180893	0.000108967
Hete0002_E09	Transposase-56	0.624267	0.505624	-0.14714	0.853172	0.313844	0.316061	-0.431785	-0.173729	0.319723	-0.0265746	0.302482	3.09817e-06	1.06524e-06	0.0894135	4.71212e-05	0.00117911	0.024471	0.00353124	0.00318815	0.00351736	0.641587	0.00102961
Hete0002_E10	40S ribosomal protein S8	-0.305366	-0.175936	0.1393	-0.257389	0.231253	0.229765	0.512288	0.293385	0.235977	-0.342035	-0.733152	7.84737e-06	0.00263667	0.124134	0.0351559	0.00847124	0.0417721	0.00028142	0.00188028	0.0292637	7.52252e-05	3.45421e-06
Hete0002_F02	Cytokeratin 19	-0.0107072	-0.0916801	-0.383796	-0.246242	0.258911	0.369417	0.0863992	-0.609353	0.209176	-0.182572	-0.683167	0.927564	0.571019	0.0690704	0.169285	0.118621	0.0271232	0.295691	0.000121624	0.326579	0.0714637	3.73441e-06
Hete0002_F10	c-src tyrosine kinase	0.291376	-0.19738	-0.436525	-0.838286	0.415562	0.264121	-0.11	-0.239351	-0.310847	0.436675	-0.0597736	0.245327	0.35383	0.00855581	6.05847e-07	0.000122855	0.0229062	0.35164	0.119355	0.162995	0.122014	0.483038
Hete0002_G07	Hypothetical-fish 40	-0.329907	-0.20223	0.0557685	-0.0134091	-0.0349382	-0.300308	-0.0895341	1.55171	0.170564	-0.233464	0.0166708	0.188624	0.454031	0.33832	0.924221	0.779554	0.0304381	0.446474	0.331107	0.209112	0.00164477	0.890296
Hete0002_G08	Ribosomal protein L35-3	-0.184263	-0.369402	-0.0853633	-0.638799	0.126728	0.153476	0.306145	-0.0265038	0.302709	-0.238548	-0.63319	3.93182e-05	0.000416085	0.351194	9.36208e-06	0.0921914	0.252421	0.00517539	0.845197	0.0133241	0.00458144	1.21416e-06
Hete0002_G09	Growth hormone inducible transmembrane-2	0.178846	-0.182244	-0.507388	0.37706	0.330771	-0.337693	-0.5589	0.206001	0.271475	0.308101	0.0555005	0.0876691	0.221612	0.0170826	0.0442043	0.0163732	0.106994	0.165762	0.438973	0.186934	0.00738708	0.425777
Hete0002_G11	Hypothetical-fish 23	-0.0623035	-0.197839	-0.214397	-0.0710311	0.136942	0.38323	0.39615	-0.661642	0.407075	-0.157749	-0.474277	0.434285	0.012043	0.0137132	0.3345	0.147815	0.0541701	0.00107877	2.2923e-05	3.72984e-05	0.103491	5.32105e-06
Hete0002_H06	Ribosomal protein S2	-0.201735	-0.212548	-0.0425369	0.0290626	0.0740103	0.543153	0.690172	0.742377	0.149567	-0.36017	-0.458985	0.000211449	0.000488738	0.419886	0.729653	0.519515	0.000461366	8.49192e-06	1.41534e-06	0.08469	0.0008429	4.58301e-05
Hete0002_H07	40S ribosomal protein S10	-0.130837	-0.187267	-0.0399735	0.157044	0.117915	0.169828	0.616166	0.485371	0.344864	-0.261776	-0.678111	0.00391248	0.000844276	0.655072	0.0545542	0.0784381	0.249289	0.000491651	2.98153e-05	0.000482141	0.000208308	4.09314e-06
HK0001_A02	Heterogeneous nuclear ribonucleoprotein L	0.198883	-0.0811859	0.294053	-0.243769	0.0162579	-1.20449	-0.255553	-0.0312396	-0.702765	0.404953	-0.0404408	0.616892	0.483112	0.00590229	0.214809	0.832659	0.0807037	0.319001	0.931978	0.0364918	0.060667	0.715466
HK0001_A03	Unknown-145	1.04122	0.336848	0.202158	-0.282558	0.0805141	-0.501984	-0.349702	-0.457886	-0.741386	0.0831773	0.502791	0.0914547	0.159338	0.0386312	0.143495	0.410773	0.0275387	0.00953384	0.00171829	0.0078838	0.771477	0.000963695
HK0001_A04	MIR-interacting saposin-like protein precursor	-0.250683	0.13008	0.0710959	-0.0681058	-0.460108	-0.907024	-0.16135	-0.279746	-0.406387	0.0804301	-0.13446	0.0109944	0.292235	0.600987	0.70112	0.0110029	0.000619503	0.407001	0.221665	0.000556425	0.47608	0.206314
HK0001_A05	Unknown-146	-0.00538632	0.222879	0.0397315	0.190883	-0.0688287	-0.921712	-0.401799	-0.40353	-0.43647	-0.000789474	0.22274	0.895998	0.0120924	0.588975	0.218182	0.404769	0.00151718	0.0429078	0.00411632	4.24276e-05	0.991171	0.0245162
HK0001_A10	Full-length cDNA clone CS0DC006YH13 of Neuroblastoma of Homo sapiens	-0.191799	0.276737	0.0663816	-0.0408162	-0.0190437	-0.894052	0.00943827	-0.727513	-0.647253	-0.109279	0.102912	0.0114547	0.00605569	0.358043	0.435403	0.847751	0.0072608	0.947566	0.000685237	0.000981608	0.280463	0.181803
HK0001_A11	Fumarate hydratase, mitochondrial precursor	0.088949	0.30359	-0.104363	0.428155	-0.625178	-0.870406	-0.382302	-0.650062	-1.02105	0.183952	0.131213	0.668176	0.0029951	0.517215	0.0287657	0.104236	0.00699804	0.0167059	0.0258398	0.00995663	0.430393	0.146812
HK0001_A12	40S ribosomal protein S2	-0.522349	-0.267351	0.0803957	0.234559	-0.149537	0.0655931	0.805355	1.25111	-0.000480542	-0.416117	-0.599054	2.36189e-08	4.46961e-06	0.503583	0.0112951	0.0880423	0.49792	2.52272e-05	3.21758e-09	0.994987	8.31572e-05	3.91652e-06
HK0001_B01	40S ribosomal protein S15-2	0.03506	1.60441	0.128784	0.787112	-0.839665	-0.301021	0.109674	-0.0215913	-0.0735556	0.58775	-0.760682	0.874003	1	0.418607	1	1	0.0125471	0.308262	0.602444	0.0846433	0.109258	1.3378e-05
HK0001_B02	SCHIP-1	-0.004087	0.0218621	0.135821	-0.41789	0.0315284	-0.129414	-0.0796025	-0.0125387	0.133338	-0.104497	0.137898	0.949027	0.670825	0.09224	0.204581	0.742753	0.264292	0.122992	0.880868	0.00858492	0.175836	0.0537655
HK0001_B04	TGF beta-inducible nuclear protein 1	-0.271283	0.931018	0.197399	-0.00266646	-0.207068	-0.929624	-0.34151	-0.351438	-0.712543	-0.166786	-0.291774	0.0924989	0.0291825	0.569443	0.983155	0.281005	0.173054	0.257318	0.371989	0.0626677	0.650106	0.153126
HK0001_B05	Myosin light chain 1, embryonic muscle/atrial isoform (PRO1957)	-0.023076	0.0622748	0.195725	-0.0532897	-0.15076	-0.224232	0.0520439	0.00237257	0.0166896	-0.0331428	0.0257975	0.655133	0.0954486	0.0308202	0.53835	0.268885	0.029029	0.393078	0.966456	0.636889	0.774565	0.698142
HK0001_B07	Ovarian fibroin-like substance-2	0.0750689	-0.0308487	0.124911	-0.0654814	-0.186533	-0.365195	0.0439461	-0.0502913	0.0286472	-0.019062	0.0809022	0.16417	0.621199	0.00710199	0.453726	0.181253	0.0680592	0.656903	0.595266	0.470251	0.882228	0.406508
HK0001_B08	Putative pre-mRNA splicing factor RNA helicase	0.381905	-0.255369	-0.456045	0.0119423	0.0371625	0.312802	1.09371	0.262413	1.00953	-0.122191	0.30412	0.288453	0.0128022	0.0648978	0.759272	0.617596	0.0155943	0.00133844	0.180941	0.0803263	0.575998	0.00176471
HK0001_B09	Unknown-147	0.043427	0.0122037	-0.0639203	-0.0118441	0.0583835	-0.177671	0.0919223	0.0688578	-0.0274407	-0.0689554	0.0713747	0.391547	0.827226	0.21164	0.83705	0.501119	0.0711188	0.30215	0.21154	0.665432	0.301191	0.255001
HK0001_B10	Unknown-148	-0.168891	0.499807	1.12729	-0.136249	0.176051	-0.40264	-0.766496	-0.50175	-0.354486	-0.00345496	0.664758	0.00720724	0.0227012	6.96709e-05	0.0361036	0.871519	0.323482	0.00182947	0.0583774	0.0054754	0.965414	0.307042
HK0001_B12	Calcium-dependent protease	-0.0159633	0.0384504	-0.187255	-0.313946	-0.335783	-0.321887	-0.115891	0.00691638	-0.052786	-0.112917	-0.0346828	0.80805	0.317238	0.066852	0.0888248	0.0117278	0.0913013	0.335171	0.912512	0.237227	0.198744	0.681807
HK0001_C01	Dermatan-4-sulfotransferase-1-2	-0.208605	0.240258	0.0590268	-0.133489	-0.349764	-0.960779	-0.378112	-0.573816	-0.71813	-0.152401	0.215657	0.0403812	0.0428472	0.561799	0.0169178	0.00760478	0.000333272	0.0193421	5.11803e-06	6.83967e-05	0.414867	0.00303575
HK0001_C02	Unknown-149	-0.0396257	0.6185	0.139049	-0.150535	0.107786	-1.88127	-0.0195652	-1.07715	-1.67698	-1.11153	0.182733	0.501566	0.00169064	0.0495075	0.380613	0.171775	0.000130638	0.933149	0.00292953	0.000862283	1	0.0135459
HK0001_C04	Unknown-150	-0.384821	0.106198	0.117184	-0.179055	-0.305222	-1.27049	-0.554449	-0.492387	-0.5698	-0.0300856	-0.0817673	1.00293e-05	0.0950759	0.426166	0.00409843	0.00208808	4.00236e-07	0.000459158	0.000729706	2.08062e-07	0.638676	0.207362
HK0001_C05	Eukaryotic translation initiation factor 5	-0.723276	0.0453117	0.220275	-0.0128099	-0.246462	0.0682054	0.141307	0.002869	0.0769517	-0.246654	-1.14342	0.00546139	0.764541	0.550328	0.807393	0.111424	0.555872	0.105948	0.970581	0.207328	0.0591487	0.000326887
HK0001_C06	Prostaglandin D synthase homolog	-0.107573	-0.24841	0.0801915	-0.184298	0.0444005	-0.235349	-0.108091	-0.205758	0.00720624	0.0725792	-0.93026	0.0125057	0.224604	0.313115	0.480551	0.682588	0.0270794	0.123025	0.0245813	0.893801	0.223611	0.100678
HK0001_C08	Galectin-9 (VRG1-3)	-1.67765	-0.0992639	-0.0699081	-0.0630175	-0.799075	1.79627	0.0137388	0.0340228	-0.0427077	-0.539971	0.657237	1	0.274262	0.328583	0.181438	0.0523402	0.038843	0.810131	0.751089	0.769903	0.0389872	0.000605206
HK0001_C09	Unknown-151	-0.199012	-0.497645	-0.0271235	-0.141935	-0.0437935	-0.221677	0.101088	-0.240892	-2.18759	0.178985	-0.421766	0.1828	0.0148409	0.617945	0.210648	0.716701	0.0572141	0.599924	0.00162365	0.00235484	0.337376	2.69665e-05
HK0001_C12	Unknown-152	-0.037717	0.0498224	0.125011	-0.346366	-0.433317	0.31896	0.0668847	-0.118741	-0.0824509	0.0799393	-0.163987	0.539914	0.706611	0.160488	0.0973691	0.361579	0.648421	0.38262	0.179105	0.305599	0.420092	0.0185899
HK0001_D01	Ubiquitin	0.0611177	-0.320834	-0.0605231	-0.132841	-0.220768	0.162819	1.01277	0.594542	0.170221	-0.0244033	-0.209468	0.252705	0.000499266	0.39488	0.0178214	0.0232517	0.124795	4.01971e-05	3.66003e-05	0.0604614	0.674857	0.0128954
HK0001_D05	Ubiquitin-like protein SMT3A-2	-0.102799	0.406085	-0.145209	-0.374666	-0.646826	-0.700741	0.0965664	-0.224367	-0.691791	-0.111306	0.0338563	0.419278	0.190885	0.532724	0.00249146	0.165484	0.0482202	0.509202	0.212731	0.0344818	0.306494	0.588329
HK0001_D07	Unknown-153	-0.019122	0.049223	0.044039	-0.142286	-0.10607	-0.202433	-0.00296197	0.0456838	0.0178804	0.0823815	-0.243422	0.721097	0.26519	0.40164	0.0287438	0.250506	0.0460961	0.96602	0.514052	0.697792	0.26571	0.00238006
HK0001_D09	Cytochrome P450 2F1	-0.342592	0.4942	0.061615	-0.365239	-0.237792	-0.524992	-0.437267	-0.532541	-0.415645	-0.076049	-0.0630521	0.166625	0.0234503	0.461126	0.00257171	0.213524	0.0315041	0.015813	0.0275384	0.00106879	0.538575	0.374652
HK0001_D10	Coagulation factor X precursor	-0.233338	0.368636	0.128689	-0.37731	-0.465256	-0.530571	-0.228854	-0.791696	-0.51886	0.0538034	0.115355	0.0243079	0.0125622	0.188871	0.000210064	0.00191726	0.0461633	0.170061	0.000296627	0.00484427	0.568251	0.0204334
HK0001_D12	Estrogen-responsive B box protein	-0.389607	0.127515	0.274462	-0.115219	-0.425338	-0.929762	-0.197727	-0.378076	-0.522271	0.00376188	-0.0380374	0.0186264	0.433216	0.113462	0.696176	0.100505	0.0055418	0.196102	0.164178	0.0346007	0.978725	0.601282
HK0001_E01	Basolateral Na-K-Cl symporter	-0.0256877	0.023873	-0.0230124	-0.613635	-0.176208	-0.117013	-0.0159104	0.0350429	-0.087738	-0.054167	-0.0291679	0.531686	0.461997	0.723376	0.212803	0.0449692	0.13283	0.855933	0.500083	0.160692	0.579386	0.587133
HK0001_E05	Unknown-154	-0.0565515	-0.113648	-0.0300771	-0.0517917	-0.124159	-0.240541	0.0135688	0.325795	-0.0118185	0.102879	-0.0838568	0.255584	0.156408	0.647725	0.28606	0.0632199	0.0146609	0.804803	0.328534	0.830928	0.132937	0.175157
HK0001_E06	Transposase-2	0.0165574	-0.0362368	0.0621767	0.0178672	0.129417	-0.181199	-0.114248	-0.0596644	0.0362065	0.00579876	0.0441316	0.659731	0.496042	0.364882	0.799035	0.0360037	0.0449424	0.0572512	0.225267	0.34937	0.940923	0.903133
HK0001_E07	Unknown-155	0.110473	0.0108368	0.0745626	-0.614257	0.0648861	-0.321126	-0.0029959	-0.301006	-0.313628	0.115205	0.210081	0.0763734	0.853401	0.563397	0.00777791	0.213028	0.036812	0.993404	1	0.195936	0.392924	0.00415869
HK0001_E10	Myosin regulatory light chain 2, ventricular/cardiac muscle isoform	0.0283252	-0.153469	0.10183	0.0586003	-0.0461975	-0.29596	1.30548	-0.145301	0.0126635	0.15878	-0.0536006	0.563097	0.0294824	0.0921263	0.208445	0.661942	0.00193884	0.024586	0.058731	0.845993	0.0603686	0.33824
HK0001_E11	Hypothetical-fish 43	0.03057	-0.114383	-0.0013897	-0.0928375	-0.151022	-0.343564	0.0407921	0.0527097	-0.0358934	0.135887	-0.00109154	0.589989	0.0393925	0.984643	0.019882	0.188837	0.000259118	0.630703	0.397722	0.490255	0.0503221	0.989123
HK0001_F01	Complement factor H-1	-0.103352	0.0774293	0.315561	0.407205	-0.285018	0.25245	-0.462455	-0.371912	-0.581224	-0.0888781	0.170123	0.15339	0.612047	0.296825	5.01428e-06	0.0158725	0.0299875	0.00915694	0.00212858	0.00169043	0.301564	0.0484767
HK0001_F02	D-3-phosphoglycerate dehydrogenase	-0.298333	0.0403711	0.487407	-0.21531	-0.412757	-0.922795	-0.519772	-0.495094	-0.733018	0.0404494	0.144	0.00131336	0.612744	0.0624503	0.0108349	0.0122993	6.94395e-05	0.00187608	0.00303048	9.56909e-05	0.447371	0.136204
HK0001_F03	HIRA-interacting protein 5	-0.335828	0.107407	0.239775	-0.131785	-0.573139	-1.13826	-0.542733	-0.359835	-0.453862	0.298521	-0.147724	0.0165526	0.495663	0.0215226	0.37311	0.000463032	0.000173316	0.00276169	0.176933	0.00293074	0.043525	0.21751
HK0001_F04	Elongation factor 1-beta (EF-1-beta)	0.029402	0.0365452	0.078866	-0.0204202	-0.00136125	-0.155751	-0.0187964	-0.00780844	0.050882	0.315252	-0.0502917	0.634808	0.614899	0.185464	0.586823	0.987746	0.128753	0.853752	0.913803	0.464868	0.00930968	0.298053
HK0001_F05	Unknown-156	-0.0351511	-0.0206297	0.200928	-0.414189	0.201032	0.0815457	-0.0942787	-0.0192726	0.00682518	0.2692	0.196553	0.539949	0.819444	0.0598359	1	0.255229	0.28323	0.0472521	0.734465	0.868965	0.00833013	0.184869
HK0001_F09	Unknown-157	-0.365456	0.382628	-0.197114	-0.238577	-0.861983	0.52149	-0.37448	-0.450235	-0.24641	0.165684	0.00682906	0.0311643	0.226365	0.262384	0.00186825	0.00722347	0.406292	0.180812	0.00756123	0.267685	0.0181672	0.961649
HK0001_F10	Unknown-158	-0.0219188	0.0872762	-0.0198131	-0.103977	-0.698915	-1.57493	-0.540438	-0.708053	-1.20511	-0.259066	-0.690792	0.784907	0.463763	0.919846	0.348614	0.031525	2.60673e-05	0.00323946	0.013543	0.000547068	0.0230692	0.000681721
HK0001_F11	PNAS-106	-0.75672	0.334815	0.246153	-0.185542	-0.676988	-0.80655	0.647803	-0.554131	-1.327	-0.324235	-0.193504	0.046922	0.0646059	0.415902	0.20222	1	0.000284189	0.4737	0.602938	0.0068382	0.558232	0.0383295
HK0001_G01	Hypothetical-fish 20	0.0954871	-0.0290291	-0.00953902	-0.0566959	0.192058	-0.250437	-0.10533	0.0632432	0.0258711	0.0420335	-0.191631	0.107215	0.734659	0.892196	0.277127	0.0150696	0.0356638	0.281103	0.287188	0.683195	0.448963	0.0260639
HK0001_G02	ATP synthase beta chain-2	0.0128399	0.0393326	0.135311	-0.0213735	0.163967	-0.133677	0.03203	0.00186521	0.160833	0.0855914	0.00476557	0.757575	0.295848	0.0593361	0.476391	0.0650145	0.122178	0.611441	0.971121	0.289921	0.38687	0.989225
HK0001_G03	T-complex protein 1, zeta subunit	0.00677328	-0.0224025	0.0616664	-0.0647837	0.0853216	-0.278926	0.0670008	0.234292	-0.00689273	0.161808	-0.56949	0.864651	0.68355	0.253922	0.23282	0.388401	0.00946095	0.448932	0.464665	0.868301	0.0190907	0.000203978
HK0001_G05	Hypothetical-fish 26	0.0103386	0.0197251	0.404523	-0.0798635	0.0512407	-0.281845	0.0010872	2.17413	0.0602442	0.314155	-0.402844	0.791059	0.687672	0.168165	0.206256	0.661312	0.000801115	0.990845	1	0.259973	0.0488525	0.0319563
HK0001_G06	Unknown-159	-0.0143843	0.0477317	0.0915197	-0.0790344	-0.193423	-0.15544	-0.0787736	-0.222865	-0.0405948	-0.145879	0.153808	0.825173	0.281769	0.325461	0.247611	0.044995	0.117283	0.0904623	0.349227	0.263459	0.0925105	0.0208681
HK0001_G07	Unknown-160	0.723234	-0.076846	0.0458491	-0.148549	-0.124818	-0.062562	-0.49769	-0.00304015	1.75936	-0.114354	0.155834	0.229501	0.487969	0.558551	0.00826138	0.293416	0.488064	0.24905	0.969456	1	0.540192	0.090711
HK0001_G11	Unknown-161	-0.135691	0.623579	0.06866	-0.403115	-0.616934	-1.04621	-0.15667	0.0742542	-1.72465	0.728793	-0.0561998	0.511984	0.0478992	0.781437	0.0411997	0.00326583	0.059407	0.706739	0.705617	0.00557199	0.176303	0.712891
HK0001_G12	Quinone oxidoreductase	-0.636031	0.307331	0.215663	0.0663933	-0.78601	-0.959081	-0.421945	-0.593979	-0.590977	-0.157303	-0.15728	0.000103558	0.00609288	0.335735	0.651108	0.000882618	0.000891349	0.25284	0.00249754	7.99309e-05	0.304141	0.0447308
HK0001_H01	Acyl-Coenzyme A dehydrogenase, long chain,	0.939686	0.33689	0.40282	-0.349326	-0.0459015	-2.57382	-1.4747	-0.728048	0.120389	0.195535	0.401878	0.106701	0.0337113	0.00132123	0.0201175	0.653686	0.0210899	0.154738	0.211295	0.827301	0.118583	0.0677283
HK0001_H03	60S ribosomal protein L26	-0.155669	0.000786902	-0.214944	-0.132331	-0.0642383	0.150407	0.328513	-0.230611	0.12469	-0.0826764	-0.412701	0.0129678	0.989637	0.00351038	0.0376929	0.395669	0.274722	0.000473687	0.00691758	0.0973323	0.231779	0.00025307
HK0001_H05	Angiotensin I converting enzyme	-0.266546	0.331703	0.333867	0.142091	-0.0190857	-1.1073	-0.372191	-0.567199	-0.703138	-0.0878216	-0.21193	0.0364027	0.00606834	0.00736096	0.528201	0.946675	0.0024819	0.0110963	0.00972165	0.0101576	0.750444	0.0392464
HK0001_H06	40S ribosomal protein S7	-0.368967	0.0145812	-0.322287	-0.0369436	-0.199439	0.60847	0.260828	0.106442	0.0913124	0.0572304	-0.668916	0.000199646	0.798027	0.00172414	0.703565	0.029039	0.000111245	0.00985697	0.472857	0.417565	0.450472	3.48151e-06
HK0001_H08	Gastrointestinal glutathione peroxidase 2	-0.364164	0.247138	-0.19916	-0.021228	-0.698769	0.0957149	1.12056	1.08058	-0.152799	-0.0413398	-0.614823	0.0364261	0.124514	0.402103	0.955203	1	0.658117	0.0988329	0.157874	0.798002	0.711718	0.0116101
HK0001_H12	Unknown-162	0.751037	0.75082	-0.0672416	-0.0343013	0.00446091	0.419124	-0.0961931	-0.0180177	0.281487	0.0671315	0.271704	9.16925e-06	5.09154e-05	0.648526	0.700143	0.970591	0.00458134	0.0445985	0.782322	0.0542219	0.386101	0.0687149
HK0002_A01	Unknown-163	-0.703698	-0.0683541	0.0701771	0.295931	-0.387083	-0.157035	0.722592	0.893143	0.10653	0.279695	-0.482047	9.26557e-05	0.489763	0.564909	0.126966	0.264206	0.586345	0.000293512	0.00792347	0.600385	0.0851842	0.00166675
HK0002_A04	Unknown-164	-0.32253	0.178671	0.0995475	0.912102	-0.236623	-0.0882302	0.71286	0.14451	-0.6317	0.385314	-0.375158	0.754144	0.434805	0.229812	0.0122383	0.0326543	0.600205	0.390851	0.375138	0.474723	0.0361627	0.000649266
HK0002_A11	Unknown-165	0.0449676	-0.0414488	-0.0858449	-0.108524	-0.133695	-0.364959	-0.00600989	-0.224916	0.0555994	-0.264353	-0.0585077	0.515728	0.48223	0.101243	0.0586536	0.151301	0.279077	0.924086	0.191874	0.122764	0.00276262	0.943761
HK0002_A12	NADH-ubiquinone oxidoreductase 15 kDa subunit	-0.180091	-0.0464765	0.0399083	-0.35898	-0.226842	-1.18351	-0.0989475	-0.783236	-0.725304	-0.16248	0.280131	0.0166011	0.547343	0.733802	0.000858095	0.133926	2.89567e-05	0.397067	6.15724e-05	0.000348789	0.0544856	0.00230792
HK0002_B01	60S ribosomal protein L8	-0.321466	-0.0787083	0.09916	0.180896	-0.0882626	0.328564	0.546251	0.499535	0.363667	-0.121469	-0.610873	5.16042e-06	0.112766	0.369654	0.0121855	0.216281	0.0207814	0.000168524	1.00465e-05	0.000412244	0.111807	1.98933e-05
HK0002_B02	60S ribosomal protein L35a-2	-0.32485	-0.0214668	-0.133455	-0.258181	-0.145885	0.311197	0.490904	-0.284034	0.0137613	0.17122	-0.692954	0.000152471	0.64658	0.1088	0.00467533	0.242072	0.0598014	0.00746707	0.148813	0.898847	0.0100278	3.74974e-08
HK0002_B04	Phospholemman precursor	-0.29782	-0.0259985	0.202619	-0.357878	-0.323808	-0.401354	0.0965584	-0.107781	-0.287289	0.20976	-0.0993833	0.0273299	0.752833	0.136099	0.00828008	0.00349849	0.104751	0.507598	0.288475	0.0182054	0.197163	0.185946
HK0002_B06	Troponin T-3, fast skeletal muscle	-0.319441	0.000688432	0.337256	-0.196529	-0.69736	-0.802316	0.194437	-0.849722	-0.673028	-0.386298	-0.0173551	0.0216122	0.996137	0.0846579	0.02935	0.000539712	0.00461836	0.297043	0.0093399	5.5821e-05	0.0784806	0.761319
HK0002_B07	Heat shock 70kDa protein 8	-0.430021	0.0559072	0.0776283	0.115095	-0.314079	0.0640342	0.806147	0.928003	0.0513414	0.0886391	-0.562143	3.17771e-06	0.173592	0.356676	0.154043	0.00529831	0.431444	1.9157e-06	2.71679e-05	0.626323	0.201853	8.13102e-08
HK0002_B08	Unknown-166	-0.00394788	-0.034335	-0.0946111	0.0553737	-0.217791	-0.218271	0.0752995	-0.117536	-0.0215278	0.128175	-0.431372	0.900823	0.789424	0.220594	0.646891	0.0114495	0.0429389	0.519054	0.014218	0.634911	0.226624	0.00523405
HK0002_B09	Transgelin	0.260526	0.39663	0.0241767	-0.457502	0.0880037	-0.628076	0.687211	0.748912	0.0130874	0.0556843	0.285695	0.173877	0.0405004	0.82653	0.000459452	0.346942	0.0185882	0.0342585	0.00251745	0.931874	0.598768	0.00203005
HK0002_B10	Prohibitin-2	-0.609447	-0.772751	0.668337	0.031299	-0.249092	2.06341	0.118899	0.464775	-0.41842	-0.0535792	-0.0544826	0.460708	0.00714936	0.316078	0.424657	0.192898	0.0232274	0.120564	0.00803526	0.158939	0.565668	0.648373
HK0002_B11	Unknown-167	0.00203498	-0.074176	-0.0222075	0.694465	-0.182603	-0.0207961	0.00945013	0.482127	-0.223664	0.153739	-0.569382	0.977591	0.710258	0.824361	0.0857882	0.102294	0.874261	0.878796	0.296035	0.0893701	0.181405	0.126029
HK0002_C01	CCAAT/enhancer binding protein delta	-0.967225	0.735577	0.891564	-0.229767	-0.173118	0.0217342	1.38291	0.56026	-0.105917	0.35121	0.186291	0.0585616	0.0942759	0.00550593	0.535304	0.0577932	0.929276	0.0184385	0.252618	0.8095	0.0427248	0.382757
HK0002_C02	Chromosome-associated kinesin KIF4A	-0.421891	-0.051681	0.202182	-0.280617	-0.245587	-0.968763	-0.208462	-0.364253	-0.410293	-0.0214182	0.179963	5.15836e-05	0.492364	0.0868028	0.000293645	0.0591924	6.37684e-05	0.0661	0.00135564	0.0209414	0.795567	0.00386158
HK0002_C03	Unknown-168	-0.355042	0.151682	0.0832456	-0.347591	-0.288667	-0.998538	-0.4387	-0.49822	-0.71758	-0.114031	0.0873087	0.00855483	0.169858	0.555276	0.00034593	0.0375895	0.000260791	0.000696287	0.000319152	1.74537e-06	0.313731	0.190473
HK0002_C04	Apolipoprotein E-2	-0.0782368	0.05673	-0.127758	0.0804213	-0.081041	0.989424	0.132836	-0.485112	-0.331263	0.613007	-0.0588377	0.581559	0.766934	0.520804	0.0812899	0.153407	4.4152e-05	0.023604	0.0104809	0.0165135	3.3197e-05	0.503338
HK0002_C06	Unknown-169	-0.288467	0.703021	0.29773	-0.0680573	-0.343325	0.449983	-0.698769	-0.233571	-0.964941	-0.633043	0.267501	0.0629037	0.0199962	0.013563	0.483571	1	0.152117	0.0581689	0.724054	0.00255182	0.617053	0.0409814
HK0002_C07	60S ribosomal protein L17	-0.226071	-0.0267978	0.0206662	-0.175346	-0.129534	-0.262573	0.578646	0.133428	-0.13062	0.00866777	-0.38339	0.00036421	0.586523	0.697612	0.012684	0.187249	0.0740732	4.10292e-05	0.0299726	0.0608446	0.785978	4.77121e-05
HK0002_D02	Unknown-170	0.0182282	0.229209	0.00259604	-0.0214603	-0.262814	-0.326824	-0.134782	-0.395939	-0.0340394	0.144729	-0.0471602	0.801381	0.0898655	0.98133	0.728122	0.107946	0.136692	0.106166	0.00856698	0.793008	0.216428	0.357433
HK0002_D04	Unknown-171	0.253835	-0.413756	-0.236507	-0.249935	-0.251649	-0.751759	-0.547709	-0.411194	-0.67766	0.269852	-0.436262	0.341248	0.148432	0.183386	0.0262086	1	0.157189	0.0192741	0.227036	0.0349261	0.0213266	0.187635
HK0002_D05	Parvalbumin alpha-1	-0.134783	-0.04742	0.0244299	-0.0742059	-0.147365	-0.305061	0.213197	-0.0422668	-0.0675698	0.217258	0.0645671	0.0217628	0.442003	0.774338	0.239378	0.111884	0.00059249	0.0174071	0.60652	0.13944	0.00946012	0.26373
HK0002_D07	Unknown-172	-0.825523	-0.124	0.0141141	-0.29092	-0.262748	0.172961	-0.207325	-0.360549	-0.252027	1.27767	0.430128	7.70247e-06	0.296959	0.939784	0.000229128	0.0048235	0.169176	0.0489448	0.00434359	0.0183897	5.5261e-10	4.69339e-05
HK0002_D08	Unknown-173	0.441108	0.117015	0.0642091	0.271695	-0.0638074	-0.789191	1.55254	0.0590604	-0.0224844	0.177224	0.306435	0.0161514	0.0209729	0.342711	0.431929	0.768137	0.173519	1	0.169859	0.705787	0.478605	0.0278047
HK0002_D09	Prothymosin alpha	-0.0575023	-0.286927	0.194818	-0.137789	-0.121421	-0.275486	-0.238846	0.15578	-0.0575467	-0.0106943	-0.13495	0.434685	0.00598871	0.304634	0.224771	0.0974718	0.0427113	0.245206	0.734592	0.847981	0.861595	0.11993
HK0002_D11	Myosin regulatory light chain MRCL2-1	-0.00584911	0.191873	0.0457561	-0.0588624	-0.151762	-0.356577	0.130675	0.0139635	0.276528	0.44826	-0.0363672	0.893462	0.000781506	0.455847	0.363559	0.0195144	0.00274169	0.10007	0.802211	1	0.00480187	0.592301
HK0002_E04	39S ribosomal protein L45, mitochondrial precursor	0.91201	-0.191309	-0.0887143	-0.294859	-0.574174	-1.03418	-0.436725	-0.358491	-0.313961	-0.221637	0.0178502	0.514045	0.301092	0.25731	0.030839	0.0692421	0.0737257	0.0221645	0.00175202	0.00739297	0.186639	0.855202
HK0002_E09	Unknown-174	-0.270754	0.1084	0.0518757	-0.212756	-0.530686	-1.36461	-0.360351	-0.713731	-0.914612	0.136462	0.159082	0.00482066	0.331531	0.478791	0.0114479	0.00248833	1.09833e-06	0.00980326	1.2874e-05	5.2265e-07	0.102252	0.129307
HK0002_E11	Calpain 2, large [catalytic] subunit precursor	0.573076	-0.374913	-0.257144	0.301704	0.0477823	-1.14945	0.0755863	0.219385	-0.450555	-0.408087	-0.248017	0.0547755	0.436632	0.544004	0.690813	0.68423	0.00753198	0.580041	0.0657767	0.45112	0.121628	0.206564
HK0002_E12	Creatine kinase, M-2	0.0459274	-0.0264063	0.085647	-0.0201631	-0.004414	-0.651526	0.272982	-0.117854	0.0424808	0.23909	0.00162754	0.398833	0.700879	0.211042	0.729768	0.969976	0.0341073	0.230596	0.131796	0.36229	0.0310491	0.983453
HK0002_F01	Unknown-175	-0.128163	0.198765	0.144964	-0.229909	-0.330396	-0.355216	-0.247233	-0.433689	-0.301879	0.0609234	0.0185795	0.108444	0.228965	0.0336255	0.00505645	0.00756057	0.206261	0.51495	0.00191097	0.000366981	0.415862	0.88664
HK0002_F03	Unknown-176	-0.404886	0.268331	0.305511	-0.280768	-0.433266	-0.683933	-0.60516	-0.389224	-0.623189	-0.0478684	0.0797993	0.000651407	0.165023	0.0587255	0.0157485	0.0863412	0.00632653	0.00472147	0.0409463	0.000180885	0.667015	0.526015
HK0002_F05	Myosin heavy chain, skeletal, fetal	-0.71208	-0.0764486	0.159976	-0.157741	-0.239728	-0.861224	0.717599	-0.803369	-0.73893	0.165226	-0.252983	1.72708e-07	0.78311	0.551836	0.0667704	0.231256	0.0115568	0.00118121	0.00154973	0.000304653	0.105819	0.022587
HK0002_F06	Histone 3A-ATP synthase F0 6	-0.315924	-0.0336051	-0.0816107	0.151247	-0.63226	-0.21453	0.832675	-0.16134	-0.696187	0.271051	-0.393529	0.00161363	0.759005	0.700649	0.297372	2.81796e-05	0.036345	0.00023948	0.396055	0.00138004	0.033616	6.16278e-05
HK0002_G02	Creatine kinase, sarcomeric mitochondrial precursor	-0.218561	0.0936235	0.403701	0.203846	-0.717918	-0.148702	-4.14572	-0.300581	0.669889	-0.381949	-0.695608	0.373208	0.759683	0.384631	0.563737	0.0496809	0.560526	0.0351934	0.663098	0.491862	0.00701279	4.44289e-05
HK0002_G03	Histone H10	0.307601	0.54173	0.1038	-0.368447	0.0360456	-0.0428839	-0.400949	0.151551	-0.622961	-0.236786	-0.0272741	0.212859	0.245007	0.123534	0.120489	0.578083	0.565695	0.00137206	0.569305	0.542146	0.114613	0.823937
HK0002_G04	Fructose-bisphosphate aldolase A	0.367669	0.741146	0.264709	0.56304	-0.027181	0.336738	-0.283845	-0.197165	0.0743714	0.781321	0.33567	2.33517e-06	2.09077e-05	0.0208921	0.000405069	0.582818	0.0022953	0.0272112	0.236938	0.432754	0.000649265	0.00156819
HK0002_G06	Unknown-177	0.337116	0.52806	0.23604	-0.148037	-0.244879	0.0974336	-0.930678	-0.290529	-0.234642	-0.0730521	0.056954	0.124543	0.0729142	0.171477	0.427698	0.2065	0.339619	0.294844	0.0156545	0.0362288	0.741593	0.49865
HK0002_G10	T-cell receptor alpha chain V region HPB-MLT precursor (Fragment)	-0.123797	0.0919815	-0.0606779	-0.136904	-0.353817	-1.12357	-0.385274	-0.513175	0.0481497	0.154499	-0.0631726	0.174596	0.0426936	0.465809	0.0604943	0.0217754	0.000768933	0.00144721	4.72128e-05	0.689732	0.131658	0.623408
HK0002_G11	Myristoylated alanine-rich protein kinase C substrate	-0.288309	-0.196502	0.0803025	-0.169318	-0.014451	-0.448365	-0.28625	-0.364169	-0.227868	-0.20998	0.167765	5.29389e-06	0.00873133	0.472732	0.129901	0.881152	0.0813458	0.0220832	0.000795166	0.0384614	0.00522998	0.0620971
HK0002_H01	Unknown-178	0.0490116	0.318139	-0.256919	0.0024124	-0.197282	-0.370951	0.0272627	-3.33166	0.018353	0.0641728	0.438252	0.436099	0.220773	0.211947	0.97354	0.0654921	0.0808608	0.92968	2.60337e-05	0.583916	0.599882	0.203298
HK0002_H04	Unknown-179	-0.345145	-0.0694557	0.0953836	-0.109582	-0.10229	-0.892461	-0.273713	-0.130682	-0.257104	-0.0481599	-0.111233	8.35489e-05	0.209573	0.204474	0.450308	0.412291	0.000934583	0.0399761	0.541939	0.000537898	0.373905	0.212737
HK0002_H05	Trans-2-enoyl-CoA reductase	-0.126445	-0.205909	-0.0176622	-0.183601	-0.0451267	0.0505947	-0.40958	-0.356644	0.218113	-0.145078	0.291523	0.0241179	0.008852	0.897085	0.124257	0.63784	0.946818	0.000113673	0.00722693	0.482195	0.0186524	0.112124
HK0002_H06	Unknown-180	0.523009	0.703505	0.0436096	0.284681	0.226232	0.213541	-0.427245	-0.209143	0.165298	0.272553	0.291809	4.70553e-07	2.22736e-05	0.62481	0.0137787	0.0935352	0.0515685	0.00453964	0.0579131	0.160073	0.00902702	0.00497704
HK0002_H08	TATA-binding protein associated factor 2N	-0.314691	0.0652644	0.038069	0.12958	-0.384546	-1.0736	-0.889061	-1.52874	-0.505762	-0.00463536	-0.0265967	0.000128459	0.371998	0.715805	0.281145	0.00403185	0.000132236	3.95188e-05	1.80716e-09	1.30638e-05	0.961883	0.677965
HK0002_H09	Unknown-181	-0.297159	0.159015	0.179471	0.0642664	-0.0811811	-1.24138	-0.760326	-0.616547	-0.716812	0.0486319	-0.02746	0.000718602	0.0710554	0.169846	0.672215	0.641783	0.000276801	5.75542e-05	0.00194722	0.000793846	0.671771	0.65406
HK0002_H10	Unknown-182	0.224556	0.7446	0.444305	0.463284	0.194803	0.114009	-0.491264	-0.0604788	0.29426	0.366481	0.297872	0.000267269	9.32317e-10	9.29392e-05	0.000561902	0.0206122	0.114039	5.83641e-05	0.146923	0.00373163	0.00174752	0.00737599
HK0002_H11	Creatine kinase, B chain	-0.00540432	-0.524992	0.126456	0.0178839	0.0789267	-0.453679	-0.676213	-0.459022	0.17248	0.010667	-0.0548878	0.930432	0.000144456	0.020723	0.891524	0.834125	0.0597275	0.00077161	0.00131079	0.221683	0.887766	0.474966
HK0003_A01	Unknown-183	-0.227109	0.0775976	0.154914	0.0856571	-0.0699665	-0.161297	-1.0692	-0.803127	-0.0128834	0.0681537	0.0562227	0.304784	0.139201	0.0311998	0.314837	0.529724	0.262198	0.0153754	0.48166	0.87217	0.621572	0.40098
HK0003_A02	Cation-transporting ATPase	0.39615	-0.206691	0.152081	0.644214	-0.0137073	-0.092093	-0.0338039	0.193405	-0.0616104	0.292999	-0.0715589	0.000477726	0.139725	0.0176187	5.86214e-05	0.944641	0.570948	0.813479	0.354013	0.50965	0.0452231	0.680289
HK0003_A03	Thymosin beta-4-2	-0.194549	-0.176084	-0.129728	0.346985	0.26361	1.04744	0.466045	0.370848	0.237544	-0.290649	-0.00991515	0.0006372	0.00453284	0.0421552	0.277177	0.140618	0.00024514	0.020866	4.30537e-05	0.000375569	0.00507232	0.901401
HK0003_A04	Eukaryotic translation initiation factor 3 subunit 6-2	-0.226145	-0.288797	0.00189183	-0.258943	-0.0491104	-0.385554	0.120617	-0.092423	-0.225167	-0.0723349	0.00983223	0.00280471	0.000248904	0.980424	0.000127066	0.72306	0.0713688	0.308585	0.166548	0.0231523	0.379046	0.891313
HK0003_A10	Unknown-184	-0.253375	0.026516	0.0527771	-0.0691266	-0.276245	-0.870042	-0.333966	0.0370134	-0.366979	-0.0715477	-0.024311	0.00025932	0.707294	0.63386	0.523417	0.022886	3.35237e-05	0.0803099	0.69772	5.7942e-05	0.189456	0.785064
HK0003_A11	Apolipoprotein A-I-1	0.114143	-1.27756	-0.127215	-0.0346066	-0.214021	-0.78514	0.481025	-0.00852519	-0.244796	0.1251	-0.40118	0.0360091	0.00383758	0.291963	0.683824	0.00312541	4.63405e-05	1	0.849986	0.000701856	0.149586	0.0629633
HK0003_A12	Heterogeneous nuclear ribonucleoprotein A1-1	-0.330023	-0.317254	0.275466	-0.179643	0.215194	-0.106013	0.461561	0.378344	-0.180698	-0.0180979	0.122851	5.36751e-06	0.000280784	0.0104571	0.0218027	0.130144	0.54214	0.00576652	0.00267564	0.0690107	0.813225	0.0711142
HK0003_B01	Unknown-185	-0.143299	-0.00360783	0.216614	-0.157263	-0.286994	-0.499873	-0.221578	-0.635044	-0.315116	0.0907833	0.107947	0.0993319	0.94959	0.22731	0.0386878	0.0946743	0.0133909	0.0212002	7.209e-05	0.00140904	0.297024	0.146192
HK0003_B03	Cytochrome c-2	-0.343913	0.0885026	0.1824	-0.0410184	-0.356949	-1.1099	0.00418554	-0.0439515	-0.693162	-0.172087	-0.149785	3.02799e-05	0.205117	0.035869	0.580581	0.00712312	1.29969e-05	0.984797	0.640036	1.51e-07	0.0489906	0.158073
HK0003_B05	FLJ14655	-0.393738	0.0183195	0.190473	-0.168349	-0.294995	-0.721547	-0.15304	-0.37385	-0.469228	-0.0124859	-0.14815	4.57721e-06	0.801094	0.169499	0.0179711	0.00195247	1.03325e-05	0.326805	0.0072168	9.73125e-07	0.885544	0.0415409
HK0003_B08	Unknown-186	0.0764392	0.230033	0.142296	-0.0720773	-0.0126917	-0.305825	0.175209	-0.253854	-0.0535901	-0.0428151	-0.0242121	0.196554	0.0952507	0.242814	0.251832	0.858414	0.00474966	0.507284	0.0148129	0.56446	0.664696	0.842084
HK0003_B09	Complement factor H-2	-0.144238	-0.318913	-0.0728269	-0.351586	-0.206428	0.590415	-1.35379	0.00853526	-0.256401	-0.0523038	0.177694	0.0118385	0.0892093	0.611458	3.65814e-05	0.0429843	0.000344715	0.000904544	0.956935	0.000372424	0.360293	0.0611183
HK0003_B10	Pterin-4-alpha-carbinolamine dehydratase	0.0291477	-0.0629451	0.0807656	-0.33361	-0.0138694	-0.172063	0.105971	0.754933	-0.0211615	0.0650296	-0.105906	0.467928	0.167801	0.3102	0.382335	0.894831	0.143691	0.229725	0.0426296	0.657178	0.487409	0.0888615
HK0003_B11	Unknown-187	0.0472397	0.0616802	-0.151336	-0.238747	-0.124165	-0.151263	0.106929	0.0930833	-0.0542228	0.0290331	0.0389291	0.437835	0.263218	0.0861512	0.466801	0.192639	0.195344	0.327165	0.267159	0.380774	0.826333	0.455926
HK0003_B12	Myosin light chain 1, skeletal muscle isoform	0.0679082	-0.130007	-0.196703	-0.0508458	0.0445601	-0.102698	0.38202	0.0394301	0.0201058	0.198565	0.262221	0.505938	0.0863795	0.026937	0.24499	0.50501	0.348909	0.0944094	0.731685	0.737439	0.183155	0.0254675
HK0003_C01	Unknown-188	0.0663623	0.698956	0.233663	-0.334131	-0.691068	0.369785	-0.400551	-0.500918	-0.148425	-0.416992	0.228283	0.726788	0.0711539	0.295895	0.33622	0.100951	0.637026	0.00224343	0.00221395	0.328495	0.308951	0.0301726
HK0003_C02	Collagen alpha 1(I) chain-1	0.0143994	-0.0418326	-0.176541	-0.0484856	-0.00703312	-0.170643	0.0815991	-2.07985	-0.165	0.19274	0.00275443	0.875631	0.605479	0.073753	0.313619	0.945084	0.34086	0.151113	7.59087e-07	0.00907812	0.0146648	0.973364
HK0003_C03	Unknown-189	-0.15408	-0.0130672	0.0161062	-0.0760392	-0.295257	-1.34575	-0.0769052	-1.02142	-0.76748	-0.0643343	-0.100205	0.0207811	0.823149	0.900268	0.131054	0.0117979	2.09919e-07	0.471482	0.000215117	2.35222e-08	0.38872	0.162371
HK0003_C05	Unknown-190	0.0674165	0.0331907	-0.434221	-2.10734	0.0699729	-0.0923722	-0.0124465	-0.0595473	0.00945558	-0.032131	0.383241	0.21555	0.279109	0.337462	1	0.349085	0.256701	0.775767	0.360363	0.795171	0.710678	0.0262075
HK0003_C07	Heterogeneous nuclear ribonucleoprotein A0	-0.524082	0.585849	0.147829	-0.223293	0.125746	-1.61131	-0.369413	-1.27016	-0.24485	0.152076	-0.00105444	0.375844	0.00412221	0.0605872	0.287467	0.156278	0.00814494	0.685874	0.00707113	0.12658	0.101998	0.994121
HK0003_C08	Parvalbumin alpha-2	-0.446711	-0.231304	0.0310032	-0.0652008	-0.368162	-0.834366	0.444956	-1.08834	-0.30371	-0.204254	-0.116106	5.20415e-05	0.0557709	0.78799	0.283968	0.000836762	0.00037867	0.00188292	0.000703271	0.0111452	0.023973	0.0873328
HK0003_C10	Over-expressed breast tumor protein-like	-0.154042	0.305227	0.246999	-0.196861	-0.3007	-0.935386	0.0178398	-0.899958	-0.450785	0.0829684	0.120504	0.0868498	0.00162839	0.136056	0.186559	0.00991899	0.000143413	0.92457	0.00642924	0.019267	0.479229	0.128688
HK0003_C11	Tropomyosin alpha 3 chain-1	-0.788646	-0.504912	-0.067085	0.00558265	0.135752	-0.0683401	1.26398	-0.190753	-0.157325	0.182305	0.642939	0.00593637	0.323186	0.377877	0.891325	0.0718998	0.499319	0.00108554	0.304621	0.497711	0.0359925	4.872e-05
HK0003_C12	Unknown-191	0.0521467	0.0294278	0.0824951	0.0408094	0.0615108	-0.00168337	-0.0860337	-0.018508	-0.00935741	0.0544213	0.299871	0.246832	0.699027	0.335105	0.432096	0.679442	0.982893	0.228216	0.685759	0.797562	0.496751	0.379068
HK0003_D01	Troponin C-1, skeletal muscle	-0.27774	-0.229381	0.298906	-0.0622438	-0.574053	-0.710829	0.12988	-0.401382	0.184588	-0.0827454	-0.107445	0.193649	0.281461	0.28803	0.5231	0.00596952	0.00747263	0.563818	0.0414039	0.168109	0.755554	0.425423
HK0003_D02	Unknown-192	-0.00443189	0.210978	0.177392	-0.0125813	-0.0536035	-0.290223	0.123503	-0.680908	0.00461137	0.300073	-0.11241	0.865309	0.419364	0.0271719	0.831697	0.544663	0.0054417	0.109199	0.328223	0.915562	0.269081	0.26436
HK0003_D04	Putative nuclear protein ORF1-FL49	1.02761	-0.0362729	0.027693	-0.0572716	-0.000797579	0.0817202	-0.0532839	0.212102	-0.0396558	0.0925478	0.346581	0.135413	0.876926	0.730321	0.169009	0.989866	0.473787	0.319358	0.579624	0.78866	0.694737	0.0157847
HK0003_D06	Mitochondrial ribosomal protein L1	-0.227364	-0.691086	0.262095	-0.300569	0.0272827	0.167497	-0.375287	-0.337572	-1.09945	-0.23125	-0.100436	0.757076	0.000141989	0.00549805	0.140358	0.560949	0.727093	0.0181888	0.000772605	0.000702566	0.0125076	0.643888
HK0003_D08	Unknown-193	0.0593579	-0.225281	0.180123	-0.73891	0.0935968	-0.414222	-0.128266	-0.315827	-0.275666	0.21522	0.778861	0.372331	0.373584	0.0324418	0.00386472	0.292689	0.0018849	0.143713	0.09277	0.0431265	0.00287058	0.0265536
HK0003_D10	Hypothetical-fish 9	-0.19967	0.228371	0.437919	-0.188637	-0.457983	-1.70366	-0.712765	-0.755002	-0.816536	0.175114	0.034366	0.0127358	0.0308603	0.0196971	0.0645123	0.0247988	1.22972e-05	0.0411232	0.00576695	4.3654e-06	0.122815	0.718811
HK0003_E01	Plasminogen precursor-1	-0.260875	0.0858894	0.0378294	-0.181596	-0.22161	-0.0785948	-0.446104	-0.575799	-1.25334	-0.296474	0.154557	0.000238127	0.414593	0.307852	0.0239643	0.0269749	0.448389	0.00366271	0.00354591	0.0860543	0.00201405	0.133419
HK0003_E04	Hypothetical-fish 10	-0.35022	0.343723	0.335618	-0.267675	-0.410707	-0.145201	-0.574157	-0.751057	-0.562784	0.337171	0.146561	0.000680666	0.241467	0.0371416	0.000863154	0.00279551	0.426204	0.00380849	6.60565e-05	5.60487e-06	0.015173	0.0688229
HK0003_E06	DnaJ homolog subfamily C member 9	-0.19184	0.0559286	0.333466	-0.212595	-0.590698	-0.962341	-0.436906	-0.433352	-0.773764	0.375027	-0.242054	0.0601794	0.647962	0.161868	0.0552659	0.00377476	0.000517541	0.00431769	0.0212957	0.000481284	0.025686	0.0354288
HK0003_E07	Myosin light chain 2-1	-0.456465	-0.331258	-0.0146723	-0.133825	-0.307667	-0.275237	0.533029	-0.286748	-0.207191	0.295497	-0.0556989	0.00292905	0.194797	0.938976	0.216076	0.221728	0.265717	0.011462	0.00371491	0.027616	0.00726929	0.472274
HK0003_E08	Unknown-194	-0.384782	0.0195401	0.295267	-0.25531	-0.668345	-0.624703	-0.444592	-0.376393	-0.543772	0.095164	0.155009	0.000139484	0.90041	0.0421245	0.00515963	0.00112074	0.00267775	0.00109867	0.00423219	5.75247e-06	0.285404	0.299126
HK0003_F02	Unknown-195	0.122572	0.882178	0.210888	-0.0136191	0.156856	0.0967982	-0.542595	-0.269779	-1.06468	1.65877	-0.644943	0.481018	0.0299387	0.289828	0.933886	0.515959	0.767752	0.0468734	0.0114597	0.0316259	0.11096	0.0433859
HK0003_F03	Unknown-196	-0.370321	0.632538	0.0315942	0.174128	-0.137666	-0.577743	-0.554995	-0.279766	0.0130986	0.41105	-0.222065	0.463834	0.222343	0.649171	0.490149	0.371865	0.0159639	0.197731	0.0993572	0.838243	0.00886691	0.163649
HK0003_F04	Unknown-197	0.021387	0.00117632	0.0427756	0.0416967	0.200029	-0.372889	0.0233996	-0.0316342	0.0114097	0.309305	-0.177311	0.612369	0.961269	0.5666	0.422029	0.158871	0.0015822	0.727691	0.618095	0.740316	0.00252539	0.0308071
HK0003_F05	28S ribosomal protein S16, mitochondrial precursor	-1.2406	0.277223	-0.245926	-0.200402	-0.497128	-1.0375	0.0142844	0.0340258	-0.694542	-0.280607	0.106488	0.125139	0.000583328	0.479793	0.0477485	0.0499732	0.0324691	0.927698	0.911104	0.000342428	0.0345364	0.259504
HK0003_F07	Unknown-198	-0.424872	0.0576686	0.106583	-0.150315	-0.0537941	-0.743127	-0.249024	-0.513045	-0.259207	-0.213572	0.140978	2.79404e-05	0.39214	0.189886	0.119041	0.408331	0.014625	0.145178	4.30808e-06	0.212786	0.0275257	0.0981398
HK0003_F09	Unknown-199	-0.354372	-0.0935969	0.0503869	-0.175965	0.329293	-0.858004	-0.482055	-0.241475	0.0133307	0.125303	0.0770772	0.00474809	0.439094	0.579581	0.268693	0.260521	0.00200768	0.0368919	0.0901796	0.969971	0.56837	0.470321
HK0003_F10	Unknown-200	-0.343625	0.0314092	0.109782	-0.0223322	-0.192406	-1.14356	-0.415773	-0.320296	-0.65353	-0.229226	-0.117553	1.00527e-05	0.62487	0.0453306	0.865881	0.0121316	5.11435e-05	0.00964093	0.0069309	8.79022e-08	0.00886747	0.174786
HK0003_G01	Creatine kinase, M-2	-0.478731	-1.80097	0.070922	-0.0237049	-0.0416039	0.158436	-0.073269	-2.95712	0.455814	-0.330468	-0.0533951	0.0317943	2.21129e-05	0.619686	0.857835	0.591596	0.0467468	0.771735	0.000109308	0.0045363	0.0141968	0.478791
HK0003_G05	Unknown-201	0.207631	0.370947	0.264492	0.0333797	0.366619	-0.140834	-0.302784	-0.409114	-0.532719	-0.0194874	0.256909	2.70702e-06	1.62194e-06	0.00460386	0.716779	2.38296e-05	0.178251	0.00707806	7.53661e-05	5.90241e-06	0.828183	0.00233725
HK0003_G10	Unknown-202	-0.208772	-0.035445	0.0321663	-0.116281	-0.0654116	-0.56143	-0.309558	0.0219013	-0.274717	-0.0622269	-0.0807738	0.00150456	0.640058	0.651531	0.321418	0.239846	0.00402714	0.00591546	0.926057	0.0186749	0.205295	0.339817
HK0003_H02	Cathepsin L2	-0.345644	-0.184616	-0.00930986	-0.181732	-0.173087	-0.763096	-0.663976	-0.262809	-0.403427	-0.261104	-0.164753	0.00024619	0.0440991	0.922477	0.130622	0.0211901	0.000425996	0.0123055	0.00150353	0.00022446	0.0354655	0.0421616
HK0003_H04	NADH-ubiquinone oxidoreductase 19 kDa subunit	0.115139	-0.111106	0.0257807	-0.0969203	0.460046	0.194197	-0.190299	-0.54509	-0.189319	0.082833	0.0820319	0.194533	0.195726	0.808704	0.316399	0.00402439	0.12917	0.0101674	5.3013e-05	0.197585	0.43054	0.270388
HK0003_H10	Brain protein 44	0.0295093	-0.281571	0.0180204	0.00685199	1.34647	-0.302136	-0.167209	-0.312858	-0.00276063	-0.196148	-0.469421	0.657791	0.536734	0.858867	0.926807	0.644489	0.466846	0.0236622	0.00299782	0.960242	0.00190316	0.0696006
HK0003_H12	Unknown-203	-0.431621	-0.110916	-0.187326	-0.0716992	0.681412	-0.833865	-0.859577	-0.868526	-0.960478	0.105165	-0.0935669	0.0426278	0.393713	0.519575	0.612543	1	0.0259737	7.97677e-05	0.00179819	6.60221e-05	0.351013	0.331558
HKT0001_A08	Antifreeze protein LS-12	-0.34931	-0.112686	-0.0733607	0.00884371	0.275762	0.493327	0.12261	-1.27522	-0.22106	0.0645104	-0.240335	0.00340643	0.0972291	0.364865	0.933149	0.00107498	0.00412353	0.19197	2.22313e-06	0.0305119	0.29236	0.00665278
HKT0001_A11	Hypothetical-fish 11	-0.1196	0.422444	-0.113051	-0.0332201	-0.524367	0.0384618	0.392798	-0.659021	0.0941671	-0.310598	-0.377111	0.224994	0.555346	0.0691738	0.536494	0.550807	0.763463	1	0.422049	0.456029	0.561717	0.00406735
HKT0001_B03	Alpha 2 type I collagen-1	-0.293585	0.268261	-0.650554	0.373775	0.642094	0.322327	0.22397	-3.03637	0.525768	0.251442	0.0701224	0.247008	0.0623356	2.46599e-05	0.0215182	0.0292442	0.0337097	0.109686	3.97288e-12	3.23629e-05	0.00887507	0.451191
HKT0001_C06	Unknown-204	-0.0483375	-0.390676	-0.156981	-0.0108383	-0.224994	0.0281567	-0.0661325	0.0660805	0.0428586	0.113313	0.133606	0.34295	0.0780733	0.043407	0.907022	0.0437231	0.875634	0.686196	0.122685	0.50314	0.233599	0.0534373
HKT0001_C09	Malate dehydrogenase, mitochondrial-1	-0.170027	-0.192264	-0.14033	0.40331	-0.0173233	0.048392	-0.530015	-2.85317	-0.327752	-1.38518	-0.108203	0.227902	0.24056	0.0392279	0.438367	0.923599	0.549996	0.243468	0.00868571	0.224801	0.0723899	0.466558
HKT0001_D01	Unknown-205	0.128201	0.00778597	-0.119437	-3.15163	0.0765205	0.0302963	0.520305	-2.87879	-0.00340933	-0.136489	0.00316178	0.231872	0.89163	0.11788	1	0.432962	0.763191	0.00445444	5.4186e-07	0.929814	0.121543	0.988136
HKT0001_D05	ADP,ATP carrier protein T1	-0.00116109	0.203656	-0.118467	0.0625756	-0.0414433	-0.197477	0.528152	-0.401522	-0.0918208	-0.125489	0.0422521	0.982054	0.226795	0.05918	0.152061	0.674396	0.0344578	1	0.00133777	0.0318527	0.253251	0.555991
HKT0001_D11	Unknown-206	-0.00415586	-0.203499	-0.00379369	-0.135973	-0.206804	-0.205832	-0.0491088	0.114189	-0.0573752	0.030664	0.0845207	0.899853	0.0102437	0.963215	0.345541	0.0707129	0.0164223	0.577028	0.0201109	0.148428	0.774639	0.361809
HKT0001_E01	Unknown-207	-0.00517259	-0.088976	0.0220405	-0.0227154	0.030567	-0.0700222	-0.118301	0.0527583	-0.093811	-0.983271	0.494571	0.946668	0.398378	0.899365	0.842174	0.864804	0.506444	0.459137	0.591414	0.0964113	0.300813	0.277316
HKT0001_E04	Unknown-208	0.0390891	-0.198234	-0.0114784	0.834029	-0.369879	-0.553023	0.964633	-0.361105	0.0984903	0.0898058	-0.107902	1	0.399215	0.876382	0.0540562	0.231914	0.145581	0.344838	0.604699	0.0359148	0.309514	0.609738
HKT0001_E06	Stomatin	0.0209991	0.0356167	-0.0534855	-0.205944	0.239609	-0.0245169	0.0413994	-1.23621	-0.13093	-0.229867	0.351223	0.632722	0.504566	0.422862	0.00728943	0.0462822	1	0.961492	0.465898	0.0166171	0.158275	0.000408941
HKT0001_E07	Actin, alpha skeletal 1	0.0915156	-0.21857	-0.285377	0.0625845	-0.0605599	-0.106499	0.486987	-0.559335	-0.641049	-0.225914	-0.229559	0.627939	0.290499	0.0566599	0.15195	0.608573	0.105495	0.00754194	0.286597	0.197122	0.260085	0.0102263
HKT0001_E08	Unknown-209	-0.0489302	0.0901357	-0.141469	-0.00467709	-0.454653	-0.179671	0.344144	-0.887872	-0.119032	0.0206161	-0.150036	0.26559	0.753931	0.0121003	0.895007	0.249143	0.0257206	0.208163	1	0.034009	0.829013	0.392979
HKT0001_G06	Selenoprotein T-2	0.00877388	-0.128585	-0.0216334	0.0679616	0.0826401	-0.176308	-0.0219096	-0.121801	0.0653709	-0.0151499	0.290678	0.840684	0.118575	0.704848	0.100588	0.233288	0.0782298	0.651992	0.0941616	0.114632	0.819176	0.0406046
HKT0001_G11	Nucleoside diphosphate kinase 3	0.183454	0.100492	0.0287092	0.0316223	0.073778	1.67289	0.0392723	0.206927	0.00351935	-0.14816	0.0974318	0.117683	0.129726	0.7465	0.607116	0.260695	0.183711	0.429211	0.0353506	0.908575	0.0748251	0.17276
HKT0001_G12	Malate dehydrogenase, mitochondrial-2	0.0195833	-0.346216	-0.237855	0.801121	0.598329	0.519486	-0.0896988	0.329419	-0.642048	-0.253468	-0.0453048	0.920284	0.155045	0.232016	0.118523	0.314227	0.472005	0.94184	0.0764495	0.620015	0.103837	0.765351
HKT0001_H03	Microtubule-associated protein RP/EB	0.433183	-0.244459	-0.0323289	0.575253	0.499246	1.31291	0.217908	-0.765224	0.639098	-0.374852	-0.589022	1.53957e-06	0.00247069	0.677339	0.00088362	0.0495744	0.00330368	0.0357709	3.36627e-05	3.03449e-08	7.79235e-06	3.88883e-06
HKT0001_H05	Cytochrome b-3	0.0478239	0.24726	-0.160904	-0.0252199	0.110922	0.308477	-0.107665	-0.780797	0.17657	0.337623	0.138711	0.374892	8.37086e-06	0.0650123	0.550543	0.0940158	0.25311	0.292986	7.45705e-07	0.0118536	0.00531247	0.0843924
HKT0001_H06	60S ribosomal protein L18	-0.0645402	0.115185	0.0534927	-0.134606	0.0419699	-0.0943244	0.315818	0.0757987	0.13446	0.0297896	-0.330504	0.30524	0.110606	0.599809	0.105252	0.612275	0.349927	0.000992627	0.274521	0.255775	0.66569	0.000933068
HKT0001_H07	60S ribosomal protein L37a	0.0580071	-0.193458	0.134367	0.0669352	-0.000288904	-0.149284	0.407781	0.137136	0.212564	-0.0812788	-0.736697	0.333201	0.000498002	0.0702253	0.288944	0.996248	0.213252	0.000689005	0.262093	0.0380189	0.217431	2.10684e-07
HKT0001_H10	Unknown-210	-0.0279972	-0.043666	-0.16432	-0.205328	-0.0175161	-0.244652	-0.564716	-0.407428	0.157385	-0.413176	-0.33124	0.777541	0.917383	1	0.0922369	0.865471	0.33618	0.217761	0.449356	0.00265095	0.0810309	0.00137306
HST0001_A02	Unknown-211	-0.149109	0.427163	0.0748162	-0.158188	-0.15839	-1.29309	0.140533	0.947191	0.771211	-0.308363	-0.0316155	0.612044	0.0670034	0.86795	0.706638	0.820053	0.0236884	0.597386	0.0299281	1	0.412384	0.71535
HST0001_B03	Unknown-212	-0.0731496	0.145358	0.0517724	0.119339	0.139856	-0.155306	0.00759028	0.145968	0.0119452	-0.259965	-0.183373	0.412679	0.0396999	0.574552	0.12255	0.141943	0.00747824	0.907079	0.151184	0.799128	0.0601555	0.286138
HST0001_B05	Tumor differentially expressed protein 1	0.445878	-0.387164	0.319371	-0.394996	0.0828456	-0.508588	-0.877365	-0.680631	0.0275341	-0.229137	-0.675773	0.0942487	0.0385387	0.0992293	0.0850661	0.698237	0.0260943	0.00022668	0.00853593	0.850633	0.096361	0.00045518
HST0001_C02	Alpha-globin I-1 Omy 11839	-0.05211	0.139609	-0.257597	-0.816522	0.0435319	0.57165	-5.7481	-0.728617	-0.576657	-0.825987	-1.39161	0.31517	0.129437	0.00517415	1.96955e-07	0.604647	3.17615e-06	2.18486e-09	0.00225477	3.63672e-06	2.76676e-05	4.51535e-10
HST0001_C03	Plasminogen precursor-2	-0.226628	0.238972	-0.0350686	-0.170842	-0.258859	0.225413	0.208172	-0.0298673	-0.59253	0.541596	0.375763	0.0315826	0.460144	0.852261	0.0220901	0.00289297	0.0712097	0.181551	0.589748	0.302489	0.000666162	0.00462577
HST0001_C04	Hemoglobin alpha chain Omy 11839	-0.0776203	-0.291077	-0.135439	-1.04224	0.0409607	0.92976	-5.45086	-1.20646	-0.244074	-0.726089	-1.01308	0.102638	0.000878031	0.0517742	7.22505e-08	0.657264	0.000145699	4.64439e-11	2.2001e-07	0.0259929	1.01488e-05	6.33121e-06
HST0001_C05	Cell division control protein 42 homolog	0.277833	1.07485	-0.025807	-0.0654525	0.0796381	-0.219662	-1.46328	-2.18192	-0.204172	0.444661	-0.688619	0.278565	0.158805	0.68161	0.761554	0.53898	0.0418206	0.30715	0.0802823	1	0.0627914	0.00455066
HST0001_C07	Unknown-213	0.0581273	-0.0736912	-0.0757871	0.0753349	0.0786089	-0.242177	-0.783755	-0.0139438	0.0287253	0.179269	-0.0468199	0.408172	0.0705055	0.25718	0.160997	0.505948	0.0368978	0.197739	0.867517	0.355319	0.0239396	0.527689
HST0001_C08	Unknown-214	0.0416894	-0.179763	-0.969192	-1.212	0.923545	0.649661	-1.54057	-1.05545	-0.846812	-1.1091	-1.29103	0.718471	0.0666201	0.00116331	0.0253733	0.00371076	0.0265495	0.0114829	0.138309	0.00120681	0.000220173	1.94074e-08
HST0001_D02	ATP-binding cassette, sub-family F, member 2	0.00176746	-0.269866	0.0206025	-0.173707	0.500359	-0.898871	-0.658184	0.84344	-0.619802	-0.895598	-0.705785	0.987267	0.360042	0.945177	0.234546	0.000713745	1	0.50356	0.000807047	0.00740601	6.25243e-05	0.000279045
HST0001_D04	Alpha-globin I-2 Omy 11839	-0.373482	-0.145699	0.0187924	-0.816593	-0.00688623	0.825812	-4.98616	-0.85564	-0.37337	-0.626459	-1.47906	3.32473e-06	0.00230099	0.78113	7.19994e-07	0.915478	0.000255739	1.37956e-08	0.000551399	2.14979e-06	7.032e-09	2.44854e-08
HST0001_D08	Beta-globin Omy 9744	-0.197996	-0.406948	-0.214701	-0.933198	0.0747145	1.24357	-4.10875	-0.79612	-0.392703	-0.733738	-1.19379	0.00394555	9.76605e-08	0.00825271	8.17177e-08	0.36676	2.18776e-06	7.92682e-10	0.00325136	1.62298e-06	5.58941e-09	2.27561e-06
HST0001_E03	Cyclophilin-3	0.273886	0.559619	0.873224	0.490517	0.242107	0.523592	-0.327139	0.345168	0.369449	0.199153	0.246811	1.90751e-05	0.000752255	6.03421e-10	0.000320204	0.00638213	0.000563754	0.00604928	0.00111009	4.88896e-06	0.000978911	0.0639
HST0001_E09	Bcl2-associated X protein	0.539741	0.711073	0.262286	0.168021	0.391743	0.754907	-0.521468	0.247442	0.113152	0.144587	0.169724	0.195396	0.0763548	0.131847	0.0296305	0.000273685	0.0416885	0.0139914	0.316937	0.346092	0.275143	0.207961
HST0001_F03	Unknown-215	-0.257263	0.1036	-0.662695	-0.97951	0.00425613	1.34083	-4.10666	-0.184406	-0.759893	-0.954422	-1.43597	0.161161	0.693816	0.00644568	0.00574734	0.983976	0.0298435	3.17748e-06	0.711207	0.00419175	3.50694e-06	1.52049e-05
HST0001_F04	Unknown-216	-0.279392	-0.404572	-0.357915	0.0374033	0.375144	0.109578	-2.53026	-0.861887	-0.735778	-0.533389	-0.995295	0.592119	0.00559812	0.161549	0.748081	0.0419853	0.621722	0.000326386	0.0266605	0.00632455	0.152616	5.44235e-05
HST0001_F06	Hypothetical-fish 21	0.0314419	-0.0243159	0.0574827	0.0279998	0.0327696	-0.241214	0.0475522	1.01741	0.0841396	-0.129484	0.74835	0.671638	0.696579	0.549109	0.52138	0.72393	0.082918	0.413143	1	0.0616311	0.324527	0.0832812
HST0001_F07	F-box-like/WD-repeat protein TBLR1	0.051798	-2.59278	-0.0660201	-0.00265073	0.0519683	-0.24719	-0.0101302	0.00148036	-0.0565895	-0.138219	3.28053	0.502721	1	0.460412	0.965388	0.610771	0.0874734	0.874212	0.979587	0.168558	0.0187591	1
HST0001_F09	Alpha-1-microglobulin\/bikunin-2	-0.102224	-0.295204	0.00168792	0.125456	0.0513126	0.442996	0.11351	0.0798644	-0.133547	0.0109037	0.654284	0.273685	0.248027	0.982091	0.355865	0.37713	0.000229855	0.165382	0.247852	0.018716	0.937124	0.0427654
HST0001_G02	Aldehyde dehydrogenase 9 A1-1	-0.0406386	-0.0333643	0.0260315	0.364438	0.350497	0.275143	0.161269	0.0803661	-0.11898	0.0624027	0.0886853	0.473759	0.649467	0.723811	0.589477	0.0774205	0.149076	0.166744	0.154625	0.00789581	0.612161	0.195902
HST0001_G03	Unknown-217	0.0361195	-0.0660582	0.337297	-0.0221006	0.250327	-0.955901	-0.47097	-0.376037	-0.478184	-0.0523006	0.0324453	0.329656	0.859024	0.0063273	0.769349	0.0420704	0.000393666	0.14438	0.230431	0.00911022	0.463574	0.64862
HST0001_G09	Unknown-218	0.563956	0.717855	-0.305692	0.891038	0.734235	-0.50968	-0.555104	-0.050241	0.119884	0.165664	0.527385	2.02425e-07	2.43274e-07	0.0050033	3.90364e-07	5.86917e-05	0.000632328	0.000766964	0.620528	0.284755	0.067533	0.000210771
HST0001_H02	Calmodulin-3	0.522989	-0.0944961	-0.0529445	-0.0263276	1.71839	-0.443027	-1.14164	-0.133715	0.766394	0.340807	-0.414056	0.0938884	0.738146	0.703591	0.951619	0.14751	0.00612173	0.475397	0.145942	0.260801	0.282142	0.00246404
HST0001_H03	3-mercaptopyruvate sulfurtransferase	0.0510876	-0.0268413	0.0423753	0.119757	-0.134577	-0.0860153	-0.0263029	0.173289	0.0173791	-0.122362	0.623225	0.346689	0.6724	0.504144	0.331931	0.212433	0.469148	0.767104	0.0396898	0.721759	0.347651	0.31823
KVkm2_A01	GAPDH chimera	-0.100944	-1.88874	-1.87765	-0.0518403	-0.0547309	0.850853	0.880052	-0.349815	-0.0417282	0.104854	0.0355227	0.792051	0.000210355	0.0807602	0.53981	0.629304	0.000635679	0.00196814	0.191919	0.28828	0.253423	0.848197
KVkm2_A09	60S ribosomal protein L35	-0.157646	-0.276868	0.0241501	-0.293317	0.139627	0.177167	-0.122804	-0.00921175	0.130674	-0.225287	-0.590542	0.00214632	5.15165e-05	0.656235	0.000328767	0.0417224	0.0302242	0.15756	0.924867	0.0115675	0.00394944	3.29723e-05
KVkm2_A12	Unknown-220	0.231619	0.126641	-0.320597	0.301972	0.474521	0.245915	-0.303972	-0.100285	-0.0226563	0.130532	-0.0416791	0.00811111	0.436934	0.292872	0.614104	0.00397843	0.550495	0.00929222	0.273588	0.915549	0.222177	0.566777
KVkm2_B04	Deoxyribonuclease I-like-2	0.0219989	0.116734	0.0833211	0.0647453	0.852035	-0.166306	-0.315401	-2.01967	0.0292966	-0.0361351	-0.0355545	0.663378	0.549989	0.622247	0.594032	1	0.136202	0.0412319	8.49137e-09	0.579308	0.618964	0.604431
KVkm2_C04	Unknown-221	-0.30508	-0.17924	-0.0745281	0.0256027	0.110234	-0.269203	-1.86231	-0.669416	0.449555	0.0199267	-0.10122	0.114454	0.181384	0.479224	0.479625	0.252349	0.031294	0.415981	0.027975	0.270577	0.594612	0.446205
KVkm2_C10	Mothers against decapentaplegic homolog 7	0.499634	-0.0238236	0.0058024	-0.233372	0.31059	-0.124587	-0.134063	-0.305431	0.0377953	-0.792272	-0.151871	0.00691968	0.98118	0.893166	0.43739	0.447826	0.128035	0.151911	0.229969	0.9483	0.0342944	0.217085
KVkm2_D01	Vacuolar ATP synthase 16 kDa proteolipid subunit	-0.205658	-0.157535	0.231621	-0.477693	0.51012	-1.28732	1.19232	1.71444	0.146497	-0.158802	0.244161	0.00260988	0.296053	0.0127331	0.105804	0.00340178	0.0227396	0.000216756	6.71737e-05	0.174291	0.0119487	0.02625
KVkm2_D02	Unknown-222	-0.218379	-0.0346584	-0.0859612	0.100219	0.167	-0.0330591	-0.0807975	0.213452	-0.0345847	-0.268573	0.515891	0.334302	0.751017	0.298223	0.200126	0.0267397	0.837163	0.206307	0.180333	0.434636	0.00152758	0.000141128
KVkm2_D03	Nuclear protein 1	-0.29545	0.101449	-0.0403462	-0.315792	0.0762354	-1.34681	0.0759274	-0.540648	-0.668706	-0.101905	0.248103	0.0161396	0.228341	0.76159	0.000421585	0.504685	0.000232717	0.505663	0.00406804	3.60613e-05	0.333833	0.000262092
KVkm2_D08	60S ribosomal protein L18a	0.0269955	-0.0761018	-0.0789608	0.136531	0.0896718	-0.325071	0.631216	0.404313	0.460074	-0.201839	-0.599159	0.515553	0.0260111	0.306702	0.0655878	0.168365	0.00432972	1.02552e-06	0.00188533	0.000122365	0.000408609	4.34655e-07
KVkm2_D09	14-3-3E1-1	0.236276	-0.135011	0.178204	0.089568	3.71454	-0.156693	-0.457193	0.255712	0.0342269	-0.622757	-0.209306	0.311929	0.550984	0.636038	0.458742	1	0.210449	0.237765	0.231282	0.410576	0.384142	0.00329616
KVkm2_D11	Ubiquinol-cytochrome C reductase complex 11 kDa protein, mitochondrial precursor	1.14569	-0.417465	0.0549771	0.0241907	0.219265	-0.16469	0.0372382	1.86285	0.145102	-0.286495	-0.102932	0.126488	0.273467	0.523089	0.560277	0.0175493	0.251682	0.635199	0.0130702	0.0242481	0.0313882	0.269147
KVkm2_E02	Glyceraldehyde-3-phosphate dehydrogenase-2	-0.949483	-0.703455	0.892715	-0.0514948	-0.0496258	1.51549	0.437627	-0.406356	0.00712999	0.26413	0.0587814	0.0398039	0.000725971	0.0608942	0.515081	0.621659	0.000179808	0.00852335	0.0476104	0.867002	0.371868	0.817761
KVkm2_E07	Unknown-223	-0.0717577	-0.111693	-0.016982	0.0189089	0.285245	-0.203266	-6.02801	0.846575	-0.0291703	-1.82189	-0.1666	0.548166	1	0.74658	0.407025	0.0803464	0.0170348	1	0.397721	0.279243	0.123537	0.298808
KVkm2_E08	Aldehyde dehydrogenase 9 A1-2	-0.0593202	-0.022978	-0.021736	0.0276487	0.0346537	-0.0740715	0.0208344	0.198064	-0.00840705	-0.095927	-0.180278	0.326527	0.668741	0.686419	0.563827	0.787155	0.475934	0.797435	0.0119984	0.829768	0.30583	0.00843003
KVkm2_E12	14-3-3E1-2	-0.0192525	-0.0887012	0.106873	0.0220587	0.21501	-0.21687	0.0822766	0.0942968	-0.00137786	-0.100421	-0.140553	0.653272	0.16675	0.166053	0.621135	0.00420171	0.0560703	0.302461	0.235992	0.971536	0.165436	0.0697752
KVkm2_F01	Unknown-224	-0.0153241	0.0827606	-0.0595602	0.536281	0.244145	0.221547	0.844061	0.914571	0.524705	0.172993	-0.0628266	0.864808	0.290129	0.487527	0.000451581	0.0513467	0.593211	9.14314e-05	5.42521e-06	0.00423647	0.00306688	0.463998
KVkm2_F02	SAC2 suppressor of actin mutations 2-like	0.323556	0.519577	0.224954	0.520896	0.145897	1.39075	0.0509386	0.136486	0.592129	0.203749	-0.0140481	2.59156e-05	1.09112e-05	0.563311	0.000637634	0.123653	0.00970969	0.815269	0.133429	0.000223626	9.38066e-05	0.885548
KVkm2_F04	Unknown-225	-0.052421	-0.138738	-0.0716908	-0.0693408	0.0306024	-0.231189	0.146559	0.0246156	0.054971	0.0984091	0.0474378	0.588798	0.0511766	0.21895	0.0623077	0.805839	0.00841886	0.101394	0.750606	0.303987	0.448597	0.622486
KVkm2_F06	60S ribosomal protein L32-1	-0.243571	-0.313726	-0.19077	0.0881377	0.00913893	0.524133	0.580706	-0.0848558	0.266358	-0.331125	-0.431559	0.00664337	0.163831	0.051815	0.0833554	0.92608	0.016433	0.00128285	0.268892	0.0568683	0.00124804	0.00068794
KVkm2_F07	Hepcidin 1	-0.783608	0.319856	-0.406817	0.267033	0.260819	0.308643	0.506949	0.165856	0.0150685	0.430035	-0.520118	0.188879	0.548199	0.273471	0.251873	0.109746	0.223529	0.243231	1	0.779775	0.348658	5.64734e-06
KVkm2_F09	14-3-3E1-3	-0.0696055	-1.12631	0.0097196	0.034344	0.132097	-0.22328	0.0560304	0.180219	-0.0106862	-0.39192	-0.431831	0.0408244	1	0.876541	0.521677	0.251244	0.0467096	0.474152	0.0901279	0.921529	0.225114	0.00251273
KVkm2_F12	Basic leucine-zipper protein BZAP45-2	0.00859576	-0.479245	0.192841	-0.147897	0.137637	-0.289691	0.0802895	0.207601	0.0786725	0.0219642	-0.343218	0.808695	1	0.251585	0.51291	0.209473	0.00462454	0.20542	0.00625642	0.0388016	0.816793	0.137272
KVkm2_G01	60S ribosomal protein L32-2	0.00225004	-0.0242717	-0.101389	-0.0299487	0.320461	0.540972	0.317345	-0.19377	0.328709	-0.323738	-0.520411	0.966935	0.556613	0.0402371	0.748855	0.00019291	0.000438616	0.0433435	0.0523901	0.000980912	0.00501428	4.30128e-05
KVkm2_G02	Proteasome subunit alpha type 7-2	-0.176908	-0.145682	0.0287531	0.776906	0.516112	0.0760987	0.173802	0.694818	-0.144281	-0.673214	-0.361762	0.425989	0.194201	0.835985	0.175627	0.0172615	0.903127	0.326311	0.0125515	0.474893	7.92295e-05	0.000127695
KVkm2_G04	60S ribosomal protein L32-3	-0.188937	-0.209876	-0.114128	0.10716	0.0251445	0.419071	0.413108	0.000744217	0.400634	-0.195264	-0.752202	0.000747848	0.00262621	0.191852	0.108132	0.647474	0.0216113	2.31423e-05	0.990538	0.00730367	0.00159873	5.6707e-07
KVkm2_G09	Guanine nucleotide-binding protein beta subunit 2-like 1	-0.169838	-0.284571	0.0782153	0.313769	0.308124	0.395506	0.523548	0.391606	0.437154	0.261719	-0.854412	0.28926	0.00702704	0.433422	0.0614597	0.0462186	0.0638718	0.00596918	0.0503861	0.020284	0.146322	4.33068e-07
KVkm2_G11	60S ribosomal protein L7	-0.153611	0.0684515	-0.0999433	0.0670541	0.423734	0.325776	0.684213	0.180507	0.166543	-0.254785	-0.528517	0.0775437	0.204902	0.134829	0.510255	8.52044e-05	0.000311857	1.2525e-06	0.0524788	0.108041	0.00619583	2.13391e-06
KVkm2_H06	Hypothetical-fish 22	-0.023116	-0.452394	0.232621	1.6495	0.296053	-0.350505	1.09963	0.645454	1.06165	-0.0578821	-0.227204	0.764345	0.0815994	0.47953	0.035987	0.152623	0.528829	0.000128795	0.07198	0.225629	0.584641	0.585583
KVkm2_H07	Unknown-226	0.154925	1.02861	-0.0835381	1.6075	-0.123064	-0.557714	-1.10804	0.0479903	-0.571059	3.64752	1.51745	0.573477	0.234813	0.289462	0.0634132	0.484599	0.0363943	0.00343918	0.828116	0.000161637	1.09325e-12	4.90112e-06
KVkm2_H10	High-mobility group box 1	-0.0891372	-1.12888	0.301885	-0.992426	0.568103	-0.581721	0.280012	2.02883	-0.381676	-0.933621	-0.203603	0.544256	1.96219e-06	0.465146	3.77378e-05	3.92709e-07	0.000828501	0.127258	0.00125485	0.0322651	2.34975e-05	0.0944162
KVkm2_H11	Unknown-228	0.102803	-1.38277	0.336634	-0.390445	0.160016	0.175046	0.173301	0.135744	0.312215	-0.213212	0.191819	0.390897	0.00543802	0.00013225	0.28734	0.462962	0.360154	0.422008	0.0360895	0.256333	0.0024452	0.41723
MOGE_01
MOGE_02
MOGE_03
MOGE_04
MOGE_05
MOGE_06
MOGE_07
MOGE_08
MOGE_09
MOGE_10
MOGE_12
MOGE_13
MOGE_14
MOGE_15
MOGE_16
MOGE_17
MOGE_18
P_10	Aryl hydrocarbon receptor
P_17	Nitric oxide synthase 2 (NOS2)
P_19	glucocorticoid receptor (GCR)
P_2	Catalase
P_22	Glucose transporter type 1
P_23	Glucose transporter type 2
P_25	DNA fragmentation factor 40 kDa subunit
P_3	Epididymal secretory glutathione peroxidase
P_39	Hexokinase D
P_4	Myeloperoxidase
P_43	Pyruvate kinase, M2 isozyme
P_44	Peroxisomal bifunctional enzyme
P_46	ATPase 6
P_47	cardiac peptide B
P_49	HIF
P_50	HIF
P_51	HIF
P_52	C2gamma (AhR gamma)
P_53	Aryl hydrocarbon receptor
P_54	VEGF4
P_55	VEGF6
P_56	RIB300
P_57	RIB700
P_7	Peptide methionine sulfoxide reductase
P_8	Glutathione reductase, mitochondrial-1
P_9	Glutathione S-transferase P
utu01a03	40S ribosomal protein S3-1	-0.325509	-0.218887	-0.247316	-0.287686	0.0825764	0.52309	0.682375	0.412156	-0.0118214	-0.256227	-0.611579	0.000218068	0.000646755	0.000147168	0.00322656	0.396721	5.5163e-05	0.000423756	0.00139258	0.854899	0.0107139	4.48836e-07
utu01a06	Unknown-229	-0.455506	-0.638279	0.358251	-0.0906746	0.403644	-0.416901	0.460962	0.154425	0.0275133	-0.260946	-0.420323	0.000642532	3.92347e-08	0.00350152	0.564452	0.0154702	0.0124144	0.0238411	0.467834	0.820377	0.00726665	0.000320142
utu01b01	Unknown-230	-0.858397	0.345199	0.387544	-0.303988	0.271858	-0.520877	-0.215681	-0.584994	-1.18968	-0.0303565	0.0173172	0.0493917	0.0971243	0.000449768	0.0745356	0.0314661	0.000781496	0.391128	0.0209211	0.00140063	0.902744	0.88429
utu01b05	Gamma crystallin B-1	-0.191622	0.223498	0.0882645	-0.237237	-0.132122	-1.74773	-0.129156	-0.520011	-0.77231	-0.176908	0.0237333	0.0038958	0.0211748	0.297853	0.0047774	0.145083	2.76758e-08	0.2239	9.27077e-05	1.81483e-06	0.00286727	0.800117
utu01b08	Unknown-231	-0.180084	0.0312368	0.183619	-0.360155	-0.0146682	-0.970885	-0.301477	-0.361134	-0.463121	-0.143785	-0.106635	0.110436	0.700697	0.0954198	0.00555446	0.909662	2.57875e-05	0.0196394	0.00270537	3.36042e-05	0.0626331	0.186921
utu01b12	40S ribosomal protein S9-1	0.05547	-0.0407212	0.113389	-0.54351	0.0294774	0.271732	0.0639096	0.395246	0.0285231	0.158781	-0.283288	0.354892	0.508881	0.396671	4.11944e-06	0.641737	0.263357	0.606475	0.00893664	0.611633	0.0463158	0.000125099
utu01c03	Unknown-232	-0.264471	-0.0568576	0.119804	-0.26358	0.0941571	-0.698318	-0.485917	-0.141213	-0.408029	-0.312832	-0.0841744	0.0136266	0.368335	0.306536	0.0481542	0.267558	0.00719348	0.0789854	0.416214	0.0304558	0.00611427	0.452807
utu01c08	Unknown-233	-0.27483	0.136486	0.110193	-0.395093	0.124835	-0.373225	-0.337972	-0.478921	-0.265642	-0.327718	0.072717	0.0194659	0.0914635	0.20047	6.39176e-05	0.393222	0.00409141	0.00181063	0.000202623	0.0110622	0.000570333	0.268351
utu01c09	Unknown-234	-0.41754	0.429046	-0.0209725	0.010092	0.0332269	-0.168809	-3.43859	0.101088	0.0410961	-0.243598	-0.0834833	0.324737	0.270895	0.715967	0.875761	0.710577	0.0526304	0.443662	0.383514	0.393129	0.241	0.0443672
utu01c11	Calpactin I light chain	-0.135404	-0.109241	-0.183094	-0.181738	0.0175211	-0.475754	0.301009	1.29793	-0.45046	0.0503275	-0.00366903	0.481896	0.664373	0.552989	0.544356	0.849554	0.0152755	0.0320415	6.03338e-07	0.00715565	0.52771	0.962518
utu01c12	Heat shock cognate 71 kDa protein	-0.230911	-0.171093	0.00587842	0.0897764	0.0842465	0.304909	0.740121	0.823737	0.0535669	0.159358	-0.696013	0.00703433	0.0225205	0.961311	0.264791	0.270564	0.00296324	0.000778378	0.00017279	0.589922	0.0477479	7.41241e-07
utu01d01	60S acidic ribosomal protein P1	-0.0217673	0.0411895	-0.269501	0.0103595	0.292676	0.801761	0.329433	-0.386017	0.415395	-0.0511749	-0.421517	0.725642	0.448344	0.000257883	0.895098	0.00884659	5.53917e-06	0.00394179	0.000530382	0.000439659	0.52721	9.16194e-06
utu01d02	Unknown-235	-0.279084	-0.0591711	0.0399201	-0.177581	-0.00766611	-0.921435	-0.198291	-0.567503	-0.417915	-0.02632	-0.0565411	0.00220284	0.400125	0.625365	0.0594668	0.903969	0.000351774	0.0139726	9.27027e-05	0.00189424	0.658722	0.354411
[truncated: 152 more rows]
